# Supplementary material for: Autonomous underwater adhesion driven by water-induced interfacial rearrangement
Source: Nat Commun. 2023 Oct 17;14:6563. doi: 10.1038/s41467-023-42209-2 (PMC10582181; doi:10.1038/s41467-023-42209-2)
Supplement: Supplementary file 3 — Source Data [file 41467_2023_42209_MOESM3_ESM.xlsx]

## Sheet: Fig. 2c
t = 0		t = 30 min		t = 24 h
Displacement	F/w	Displacement	F/w	Displacement	F/w
0	-0.09405	0	0.37745	0	-0.33154
0.00233	18.089	0.00233	0.32353	0.00228	-0.30391
0.01896	17.7441	0.01896	33.9706	0.01878	15.8584
0.04602	16.2706	0.04599	33.5931	0.04583	16.7978
0.07717	15.6436	0.0772	32.7843	0.0769	17.8753
0.10985	16.2393	0.10985	31.0049	0.10961	35.3361
0.14304	16.208	0.14301	31.7059	0.14277	52.493
0.17633	17.9949	0.1763	31.2745	0.17604	52.6035
0.20963	18.9981	0.20963	32.9461	0.20936	55.1453
0.24297	20.1267	0.24297	34.6176	0.24271	74.0704
0.27629	22.2585	0.27629	36.0735	0.27603	74.7611
0.30967	23.5438	0.30962	38.8775	0.30935	77.1095
0.34299	25.2054	0.34296	40.7647	0.34272	79.6513
0.37629	26.9923	0.37629	43.0294	0.37602	98.2725
0.40963	28.0896	0.40961	45.8873	0.40937	99.046
0.44298	29.9079	0.44296	47.451	0.44269	101.118
0.4763	30.9111	0.47628	50.0931	0.47601	118.137
0.50963	32.1337	0.50963	51.9265	0.50936	118.607
0.54297	33.7953	0.54297	53.5441	0.54268	120.513
0.57632	34.5791	0.57629	55.701	0.57603	122.972
0.60964	35.739	0.60962	56.9412	0.60938	138.361
0.64296	36.993	0.64296	58.1275	0.6427	139.576
0.67631	37.7454	0.67629	59.4216	0.67602	140.985
0.70963	38.874	0.70963	60.0686	0.70934	142.974
0.74298	39.5951	0.74296	61.2549	0.74269	144.743
0.7763	40.4415	0.7763	62.3333	0.77604	146.98
0.80963	41.3507	0.80963	63.25	0.80933	149.191
0.843	42.0403	0.84295	64.0588	0.84271	151.484
0.87632	42.7614	0.87629	64.4363	0.87605	153.639
0.90962	43.4825	0.90962	65.7843	0.90935	155.766
0.94299	44.0468	0.94294	65.9461	0.9427	157.672
0.97631	44.7364	0.97629	66.5392	0.97602	159.689
1.00963	45.0813	1.00961	67.5098	1.00937	161.679
1.04298	45.3635	1.04296	68.1569	1.04269	178.366
1.0763	45.8023	1.0763	69.3431	1.07601	179.139
1.10965	46.2726	1.1096	70.0441	1.10936	181.322
1.14297	46.5861	1.14295	70.9608	1.14271	200.744
1.17629	46.8369	1.17632	72.3628	1.17603	201.656
1.20964	47.0877	1.20962	73.0098	1.20935	203.452
1.24296	47.4952	1.24294	74.4657	1.24267	205.635
1.27631	47.4325	1.27629	75.652	1.27602	207.817
1.30963	47.5893	1.30963	76.5147	1.30937	224.007
1.34296	47.746	1.34296	77.9167	1.34269	224.173
1.37636	48.1223	1.37628	79.049	1.37601	225.609
1.40965	48.4357	1.40963	80.3971	1.40938	227.737
1.44295	48.906	1.44297	81.5833	1.44268	242.739
1.47629	49.2508	1.47627	82.1226	1.47603	243.374
1.50964	49.533	1.50962	83.5784	1.50935	244.783
1.54299	49.4703	1.54296	84.0637	1.5427	246.634
1.57631	49.7211	1.57629	85.25	1.57604	249.093
1.60963	49.9719	1.60963	86.3824	1.60934	251.828
1.64301	50.4421	1.64296	86.9755	1.64269	271.113
1.6763	51.0692	1.6763	88.0539	1.67606	272.328
1.70963	51.9156	1.70965	88.9167	1.70936	274.566
1.74297	53.1696	1.74295	88.9167	1.74268	289.319
1.77632	54.2668	1.77629	89.6176	1.77603	290.701
1.80964	55.5836	1.80962	89.9951	1.80935	292.414
1.84299	56.9943	1.84296	90.8039	1.8427	294.513
1.87629	58.311	1.87631	91.3431	1.87602	296.226
1.90966	59.5337	1.90961	92.6372	1.90937	298.602
1.94298	60.8817	1.94296	93.2843	1.94271	300.785
1.9763	61.9476	1.9763	94.4706	1.97604	317.583
2.00965	63.1703	2.00962	95.2794	2.00936	318.246
2.04297	64.1735	2.04295	96.4118	2.04268	319.6
2.07632	65.0826	2.07627	97.0588	2.07603	320.926
2.10964	65.9917	2.10962	97.7059	2.10938	323.247
2.14296	66.8382	2.14296	97.7598	2.14267	339.077
2.17634	67.6533	2.17629	98.2451	2.17604	340.293
2.20966	68.9386	2.20963	97.0049	2.20939	342.586
2.24296	69.8165	2.24298	95.1716	2.24269	359.163
2.2763	71.0078	2.27628	92.3137	2.27601	360.931
2.30963	72.1363	2.30963	89.7794	2.30936	378.364
2.34297	73.2649	2.34295	86.4902	2.34271	378.668
2.37632	74.3622	2.37629	84.6029	2.37603	380.409
2.40964	75.6789	2.40964	82.5539	2.40935	382.729
2.44302	76.8075	2.44294	81.2059	2.4427	401.765
2.47631	78.2496	2.47631	79.6961	2.47604	402.621
2.50963	79.2528	2.50963	79.3186	2.50937	404.252
2.54298	80.6949	2.54296	78.4559	2.54269	406.6
2.5763	81.7922	2.57628	78.402	2.57604	423.923
2.60965	83.1089	2.60963	78.0245	2.60936	424.254
2.64297	83.9553	2.64295	78.2402	2.64271	424.972
2.67632	85.3661	2.67632	78.5637	2.67603	426.022
2.70967	86.1812	2.70962	79.049	2.70938	426.989
2.74299	87.3097	2.74296	79.2108	2.74272	427.459
2.77629	88.0622	2.77631	79.8578	2.77602	427.017
2.80963	89.034	2.80961	79.8578	2.80934	425.801
2.84298	89.9118	2.84296	80.5588	2.84269	409.556
2.87633	90.6955	2.8763	80.5588	2.87604	407.843
2.90965	91.1971	2.90965	81.152	2.90938	405.771
2.94297	91.9496	2.94297	81.6372	2.94268	405.163
2.97632	92.2317	2.97627	82.0686	2.97603	406.766
3.00964	92.6706	3.00964	82.2843	3.0094	424.448
3.04296	92.3885	3.04296	82.9314	3.0427	426.354
3.07631	92.1376	3.07626	83.2549	3.07602	443.013
3.10966	91.2599	3.10961	83.5784	3.10937	444.008
3.14298	89.9432	3.14296	83.902	3.14269	445.887
3.1763	87.9681	3.17628	84.4951	3.17604	447.959
3.20965	86.0558	3.20965	84.7647	3.20933	450.197
3.243	83.8926	3.24295	85.25	3.24271	451.965
3.27632	82.1684	3.27629	85.4657	3.27605	453.319
3.30962	80.4128	3.30964	86.0588	3.30935	454.037
3.34299	79.3469	3.34294	86.4902	3.34267	454.479
3.37631	78.7512	3.37626	86.652	3.37602	455.197
3.40963	78.1242	3.40963	87.0833	3.40937	455.999
3.44296	77.7793	3.44296	87.299	3.44269	457.104
3.4763	77.6853	3.4763	87.6765	3.47601	459.065
3.50965	77.5913	3.50963	88	3.50936	461.11
3.54297	77.8421	3.54295	88.2157	3.54271	463.458
3.57627	78.0302	3.57629	88.2157	3.57603	465.779
3.60964	78.375	3.60962	88.701	3.60935	467.906
3.64299	78.8452	3.64294	88.0539	3.64267	469.813
3.67631	79.3782	3.67629	88.1078	3.67604	471.387
3.70963	79.7231	3.70963	88.1078	3.70937	472.962
3.74298	80.2874	3.74298	87.7304	3.74269	474.426
3.77633	81.0397	3.77628	87.4608	3.77604	476.222
3.80965	81.9489	3.80963	86.8676	3.80938	478.405
3.84295	82.764	3.84297	85.8431	3.84268	480.505
3.87629	83.391	3.87627	84.9265	3.876	482.439
3.90964	84.3628	3.90962	83.2549	3.90935	484.621
3.94296	85.0525	3.94294	81.5833	3.9427	486.5
3.97631	85.805	3.97631	79.6422	3.97604	488.157
4.00963	86.526	4.00963	77.1618	4.00934	489.981
4.04298	87.0276	4.04296	74.6274	4.04269	491.639
4.07633	87.4665	4.07628	72.4167	4.07604	493.241
4.10963	87.9681	4.10963	69.5588	4.10936	494.843
4.14297	88.0622	4.14295	68.1029	4.14268	496.612
4.17632	88.3443	4.17627	66.9706	4.176	498.297
4.20964	88.2502	4.20962	66.5392	4.20935	499.872
4.24296	88.2189	4.24296	66.5392	4.2427	501.225
4.27631	87.9681	4.27629	66.8628	4.27602	502.607
4.30966	87.7173	4.30961	67.4559	4.30937	503.767
4.34298	87.4351	4.34293	68.5882	4.34271	504.928
4.37628	86.9022	4.3763	69.2892	4.37604	505.895
4.40963	86.3379	4.40963	70.4755	4.40933	506.862
4.44297	85.993	4.44295	71.4461	4.44268	507.497
4.47629	85.2407	4.47627	72.6863	4.47603	508.077
4.50964	84.551	4.50962	73.6029	4.50938	507.773
4.54296	83.9553	4.54296	74.6814	4.5427	506.944
4.57631	83.5164	4.57629	76.1912	4.57602	505.259
4.60966	83.0148	4.60961	77.2157	4.60937	503.242
4.64296	82.5132	4.64298	78.2402	4.64269	487.577
4.6763	81.9489	4.67628	79.8039	4.67601	487.771
4.70965	81.4787	4.7096	80.6128	4.70933	487.522
4.74297	80.7889	4.74295	81.7451	4.74271	487.522
4.77632	80.1933	4.77629	82.8235	4.77603	487.273
4.80964	79.629	4.80964	84.1176	4.80935	487.688
4.84296	78.9707	4.84294	85.3578	4.84267	487.909
4.87631	78.0928	4.87626	86.8137	4.87604	488.682
4.90961	77.2777	4.90963	87.6765	4.90937	489.345
4.94296	76.0238	4.94293	88.9706	4.94269	489.981
4.97633	75.0833	4.97628	89.7794	4.97601	490.506
5.00965	73.7979	5.00962	91.0735	5.00936	491.114
5.04297	71.1332	5.04295	91.8284	5.04271	491.445
5.07629	53.1069	5.07629	93.0686	5.07603	492.136
5.10964	53.1069	5.10962	93.7696	5.10935	492.385
5.14299	52.9188	5.14294	95.0098	5.1427	492.882
5.17629	53.1069	5.17629	95.2794	5.17602	493.213
5.20963	52.8248	5.20961	96.0882	5.20934	493.655
5.24298	53.2323	5.24296	96.1961	5.24269	493.987
5.2763	53.4517	5.27628	96.4657	5.27604	494.54
5.30965	54.016	5.30963	96.25	5.30936	494.926
5.34297	54.4863	5.34297	96.3578	5.34271	495.424
5.37629	55.0819	5.37629	95.6569	5.37603	495.7
5.40964	55.9597	5.40962	95.4951	5.40938	495.921
5.44296	56.8376	5.44296	94.7402	5.4427	496.114
5.47631	57.3705	5.47629	94.5784	5.47602	496.363
5.50963	58.4678	5.50961	93.4461	5.50937	496.833
5.54298	59.032	5.54296	93.4461	5.54269	497.772
5.5763	59.7844	5.5763	92.9608	5.57604	498.628
5.60963	60.5682	5.60963	92.4755	5.60936	499.761
5.64297	61.446	5.64295	92.6912	5.64268	501.032
5.67632	61.9476	5.67627	93.1765	5.67603	502.137
5.70962	62.8881	5.70964	92.799	5.70935	503.242
5.74296	63.4524	5.74294	93.8774	5.74267	504.154
5.77631	64.2989	5.77629	94.0392	5.77602	504.403
5.80963	64.9258	5.80961	94.6324	5.80937	503.657
5.84298	65.7096	5.84296	95.4951	5.84269	488.075
5.8763	66.4934	5.87628	96.0343	5.87604	486.279
5.90963	67.3712	5.90963	96.8431	5.90933	465.033
5.94297	68.2489	5.94295	97.8676	5.94271	447.158
5.97629	69.4716	5.97629	98.0833	5.97603	447.241
6.00964	70.0673	6.00962	99.0539	6.00935	448.346
6.04299	71.4153	6.04294	99.4853	6.0427	464.315
6.07631	72.2931	6.07629	99.7549	6.07602	465.088
6.10963	73.2336	6.10963	100.402	6.10934	466.663
6.14298	74.3936	6.14296	100.51	6.14269	468.652
6.1763	75.4908	6.1763	100.995	6.17601	471.001
6.20965	76.4	6.2096	101.373	6.20936	473.073
6.24297	77.5913	6.24297	101.211	6.24268	475.449
6.27629	78.5318	6.27629	101.696	6.27603	477.631
6.30967	79.629	6.30962	102.074	6.30935	479.703
6.34296	80.6949	6.34296	102.289	6.3427	481.389
6.37631	81.6041	6.37626	103.044	6.37602	483.24
6.40963	82.7013	6.40963	103.799	6.40937	484.538
6.44298	83.4223	6.44296	104.284	6.44269	485.395
6.47633	84.4569	6.47628	105.309	6.47604	486.141
6.50963	85.4601	6.50965	105.902	6.50936	486.583
6.54297	85.899	6.54295	106.711	6.54268	486.583
6.57632	86.6827	6.57629	107.412	6.576	486.417
6.60962	87.3725	6.60962	107.843	6.60935	486.224
6.64299	87.5292	6.64294	108.706	6.6427	485.947
6.67631	88.0308	6.67629	108.975	6.67602	485.505
6.70963	88.1248	6.70963	109.407	6.70937	485.284
6.74298	88.4383	6.74296	110.108	6.74271	485.036
6.7763	88.5011	6.7763	109.892	6.77601	484.759
6.80963	88.407	6.80963	109.946	6.80933	484.511
6.843	88.0308	6.84295	110	6.84271	484.732
6.8763	87.6546	6.8763	109.407	6.87603	484.842
6.90964	86.4633	6.90962	109.083	6.90935	485.257
6.94299	84.9585	6.94296	108.868	6.9427	485.671
6.97631	82.6386	6.97631	108.76	6.97602	486.085
7.00963	63.9853	7.00961	108.328	7.00937	486.279
7.04296	63.6718	7.04298	107.735	7.04269	486.638
7.0763	62.9194	7.07628	107.466	7.07601	486.804
7.10965	62.3865	7.10963	107.25	7.10936	486.914
7.14297	62.1671	7.14295	106.603	7.14271	486.969
7.17632	61.9162	7.17629	106.765	7.17603	487.08
7.20964	62.3865	7.20962	106.657	7.20935	486.748
7.24296	62.9194	7.24296	106.711	7.24267	486.721
7.27631	63.7032	7.27629	106.98	7.27604	486.389
7.30963	64.675	7.30963	107.196	7.30937	486.334
7.34296	65.9291	7.34296	107.412	7.34269	486.417
7.37633	67.2144	7.37628	108.113	7.37604	486.831
7.40963	68.5624	7.40963	108.167	7.40936	487.273
7.44297	69.7224	7.44295	108.922	7.44271	488.075
7.47629	71.3213	7.47629	109.245	7.47603	488.876
7.50964	72.4812	7.50962	110.054	7.50935	489.87
7.54299	73.8919	7.54294	110.108	7.5427	490.948
7.57629	75.1773	7.57629	110.863	7.57602	492.274
7.60963	76.4626	7.60963	111.186	7.60934	493.407
7.64298	77.4972	7.64296	111.833	7.64269	494.678
7.6763	78.6572	7.67628	111.995	7.67604	495.921
7.70965	79.2841	7.70963	113.127	7.70938	497.137
7.74297	80.256	7.74295	113.127	7.74268	497.772
7.77629	80.9771	7.77629	113.828	7.77603	498.49
7.80964	81.7608	7.80962	114.26	7.80938	498.822
7.84296	82.4505	7.84296	114.583	7.8427	499.043
7.87629	83.1402	7.87629	114.26	7.87602	498.988
7.90966	83.5164	7.90961	114.529	7.90934	498.96
7.94296	84.3942	7.94296	113.828	7.94269	498.656
7.9763	84.8958	7.97628	113.936	7.97604	498.38
8.00965	85.9617	8.00963	113.775	8.00936	498.186
8.04297	86.8395	8.04297	114.152	8.04268	497.855
8.07632	88.1562	8.07627	114.314	8.07603	497.523
8.10962	89.4102	8.10962	114.529	8.10938	497.275
8.14296	90.8837	8.14296	114.206	8.1427	496.971
8.17631	91.9182	8.17629	114.583	8.17602	496.833
8.20963	93.7052	8.20963	113.882	8.20937	496.612
8.24298	94.8024	8.24296	113.828	8.24269	496.86
8.2763	96.1818	8.27628	113.451	8.27604	497.054
8.30963	97.091	8.30963	113.02	8.30936	497.302
8.34297	98.2509	8.34295	112.588	8.34271	497.661
8.3763	98.7211	8.3763	112.534	8.37605	497.634
8.40964	99.16	8.40964	111.725	8.40935	497.302
8.44299	99.0346	8.44294	111.887	8.4427	496.916
8.47631	98.972	8.47629	111.348	8.47602	496.308
8.50963	98.2509	8.50961	111.025	8.50937	495.617
8.54298	97.7493	8.54296	110.863	8.54271	495.12
8.5763	96.9342	8.57628	110.863	8.57601	494.733
8.60965	96.3699	8.60962	110.809	8.60936	494.595
8.64297	95.6802	8.64295	110.971	8.64271	494.319
8.6763	94.8965	8.67632	111.025	8.67603	494.595
8.70964	94.0186	8.70962	111.456	8.70935	495.203
8.74299	93.2349	8.74294	111.618	8.74267	495.783
8.77631	92.6706	8.77629	111.402	8.77604	496.556
8.80966	92.169	8.80963	111.456	8.80937	497.358
8.84296	92.0436	8.84296	111.348	8.84269	498.131
8.87633	92.3571	8.87628	111.348	8.87604	498.767
8.90963	92.5139	8.90963	111.078	8.90936	499.374
8.94295	93.2036	8.94297	110.863	8.94268	499.789
8.97632	94.1127	8.97627	110.593	8.97603	500.507
9.00964	94.8651	9.00962	110.593	9.00935	501.06
9.04299	95.8056	9.04294	110.054	9.0427	501.529
9.07631	96.9655	9.07629	110.162	9.07605	502.22
9.10963	98.1255	9.10963	110.377	9.10937	502.717
9.14298	99.4422	9.14296	110.162	9.14269	502.856
9.1763	100.853	9.1763	110.377	9.17604	503.187
9.20963	102.076	9.20963	110.593	9.20936	503.601
9.24297	103.173	9.24295	110.593	9.24268	503.767
9.27629	104.239	9.27629	110.701	9.276	503.795
9.30964	105.085	9.30962	110.809	9.30938	503.85
9.34299	105.65	9.34296	110.917	9.3427	503.795
9.37631	106.214	9.37629	111.294	9.37602	503.463
9.40966	106.496	9.40961	111.348	9.40937	503.049
9.44298	106.715	9.44296	111.995	9.44271	502.496
9.4763	106.59	9.4763	112.642	9.47604	501.806
9.50965	106.778	9.50963	113.02	9.50936	501.004
9.54297	106.59	9.54295	113.613	9.54268	500.369
9.57632	106.653	9.57629	114.26	9.57603	499.678
9.60964	106.998	9.60962	114.745	9.60935	499.236
9.64296	107.499	9.64296	115.284	9.6427	498.877
9.67631	108.126	9.67629	115.77	9.67605	498.49
9.70966	108.973	9.70963	116.147	9.70937	498.076
9.74296	109.631	9.74298	116.363	9.74269	497.8
9.7763	110.634	9.77628	116.201	9.77604	497.33
9.80963	111.293	9.80963	116.093	9.80936	496.833
9.84297	112.578	9.84295	115.877	9.84271	496.252
9.87632	113.236	9.8763	114.961	9.87603	495.424
9.90964	113.706	9.90964	114.314	9.90935	494.263
9.94299	113.926	9.94294	113.667	9.9427	493.186
9.97631	114.239	9.97631	112.642	9.97604	491.749
10.0096	114.459	10.0096	111.779	10.0094	490.699
10.043	115.117	10.043	110.863	10.0427	489.511
10.0763	115.493	10.0763	110.27	10.076	488.682
10.1097	116.34	10.1096	109.137	10.1094	487.881
10.143	116.967	10.143	108.868	10.1427	487.163
10.1763	117.406	10.1763	108.49	10.176	486.527
10.2097	117.751	10.2096	108.436	10.2094	486.03
10.243	118.033	10.243	108.221	10.2427	485.174
10.2763	117.939	10.2763	108.598	10.276	484.069
10.3096	117.907	10.3096	108.275	10.3093	482.328
10.343	117.186	10.3429	108.652	10.3427	479.98
10.3763	116.308	10.3763	108.922	10.376	463.79
10.4096	114.522	10.4096	109.029	10.4094	462.823
10.443	112.108	10.443	109.191	10.4427	461.055
10.4763	110.007	10.4763	109.838	10.476	459.535
10.5096	108.659	10.5096	109.569	10.5094	458.236
10.543	107.248	10.543	110.162	10.5427	457.518
10.5763	106.841	10.5763	109.73	10.576	456.993
10.6097	106.841	10.6096	110.054	10.6093	457.187
10.643	107.154	10.643	109.946	10.6427	457.242
10.6763	107.781	10.6763	110.054	10.676	457.629
10.7096	108.377	10.7096	109.784	10.7094	457.988
10.743	109.067	10.743	110.108	10.7427	458.54
10.7763	109.725	10.7763	109.73	10.776	458.955
10.8096	110.07	10.8096	110.108	10.8094	459.535
10.843	110.791	10.843	109.946	10.8427	460.115
10.8763	111.104	10.8763	110.162	10.876	460.944
10.9097	111.543	10.9096	110.27	10.9094	461.386
10.943	111.951	10.943	110.27	10.9427	462.16
10.9763	112.296	10.9763	110.324	10.976	462.657
11.0097	112.546	11.0096	111.025	11.0094	463.154
11.043	112.923	11.0429	110.216	11.0427	463.79
11.0763	112.985	11.0763	110.863	11.076	464.563
11.1096	113.8	11.1096	110.809	11.1093	465.116
11.143	114.145	11.1429	110.701	11.1427	465.834
11.1763	114.522	11.1763	110.863	11.1761	466.608
11.2097	114.992	11.2096	110.701	11.2094	467.216
11.243	115.431	11.243	110.971	11.2427	467.768
11.2763	115.87	11.2763	111.725	11.276	468.155
11.3096	116.716	11.3096	111.348	11.3094	468.514
11.343	117.719	11.343	112.211	11.3427	468.763
11.3763	119.318	11.3763	112.588	11.376	469.094
11.4097	120.854	11.4096	112.696	11.4093	469.536
11.443	122.547	11.443	113.343	11.4427	469.564
11.4763	124.303	11.4763	114.044	11.476	469.536
11.5096	126.058	11.5096	114.853	11.5094	469.481
11.543	127.344	11.543	116.093	11.5427	469.011
11.5763	128.692	11.5763	116.525	11.576	468.459
11.6096	129.664	11.6096	118.034	11.6094	467.823
11.643	130.541	11.643	119.113	11.6427	467.022
11.6763	131.137	11.6763	120.083	11.676	466.083
11.7096	131.357	11.7096	121.647	11.7094	464.922
11.743	131.67	11.743	122.779	11.7427	463.734
11.7763	131.639	11.7763	123.912	11.776	462.104
11.8096	131.388	11.8096	125.799	11.8094	460.585
11.843	130.918	11.843	126.985	11.8427	459.231
11.8763	130.385	11.8763	128.01	11.876	457.933
11.9096	129.538	11.9096	129.681	11.9094	457.435
11.943	128.378	11.9429	130.706	11.9427	457.408
11.9763	126.873	11.9763	131.623	11.976	457.656
12.0096	125.588	12.0096	132.755	12.0094	458.347
12.043	124.021	12.043	133.078	12.0427	459.342
12.0763	122.735	12.0763	133.779	12.076	460.336
12.1097	122.046	12.1096	134.373	12.1094	461.331
12.143	121.857	12.143	134.696	12.1427	462.519
12.1763	121.387	12.1763	135.235	12.176	463.928
12.2096	121.732	12.2096	135.289	12.2094	465.199
12.243	121.826	12.243	135.882	12.2427	466.442
12.2763	122.077	12.2763	136.206	12.276	467.492
12.3096	122.234	12.3096	135.721	12.3094	468.625
12.343	122.861	12.3429	136.152	12.3427	469.592
12.3763	123.111	12.3763	135.397	12.376	470.641
12.4096	123.676	12.4096	133.887	12.4093	471.553
12.443	123.864	12.443	133.078	12.4427	472.492
12.4763	124.24	12.4763	131.083	12.476	473.294
12.5097	124.209	12.5096	129.574	12.5094	474.04
12.543	124.365	12.5429	127.956	12.5427	474.454
12.5763	123.832	12.5763	126.446	12.576	474.868
12.6096	123.394	12.6096	125.745	12.6093	474.868
12.643	122.735	12.6429	124.775	12.6427	474.979
12.6763	122.108	12.6763	123.912	12.676	474.62
12.7096	121.23	12.7096	124.074	12.7093	474.233
12.743	120.917	12.743	123.319	12.7427	473.542
12.7763	120.259	12.7763	123.426	12.776	472.769
12.8096	119.632	12.8096	123.157	12.8094	471.636
12.843	118.942	12.843	123.049	12.8427	470.614
12.8763	118.628	12.8763	123.157	12.876	469.564
12.9096	118.033	12.9096	123.265	12.9094	468.901
12.943	117.688	12.943	122.672	12.9427	468.293
12.9763	117.249	12.9763	123.804	12.976	467.851
13.0097	117.312	13.0096	124.02	13.0093	467.63
13.043	116.904	13.043	124.397	13.0427	467.16
13.0763	116.873	13.0763	125.098	13.076	466.718
13.1097	116.873	13.1096	126.338	13.1094	466.525
13.143	117.092	13.143	127.632	13.1427	465.751
13.1763	117.124	13.1763	129.196	13.1761	465.254
13.2096	117.657	13.2096	130.328	13.2094	464.922
13.243	117.876	13.2429	132.485	13.2427	464.563
13.2763	118.284	13.2763	133.779	13.276	464.011
13.3096	118.628	13.3096	135.828	13.3094	463.817
13.343	119.13	13.343	137.446	13.3427	463.458
13.3763	119.444	13.3763	139.279	13.376	462.961
13.4096	119.788	13.4096	140.843	13.4094	462.298
13.443	120.07	13.4429	143.216	13.4427	461.718
13.4763	120.321	13.4763	144.402	13.476	460.447
13.5096	120.353	13.5096	146.505	13.5093	459.01
13.543	120.666	13.5429	148.015	13.5427	457.573
13.5763	120.447	13.5763	149.632	13.576	456.606
13.6097	120.478	13.6096	151.034	13.6094	455.557
13.643	120.572	13.643	152.76	13.6427	455.474
13.6763	120.666	13.6763	154.216	13.676	455.363
13.7096	120.666	13.7096	155.887	13.7094	455.529
13.743	120.792	13.743	157.02	13.7427	455.943
13.7763	120.415	13.7763	158.907	13.776	456.275
13.8097	119.569	13.8096	159.824	13.8094	456.524
13.843	117.28	13.843	161.333	13.8427	456.772
13.8763	114.804	13.8763	162.574	13.876	456.883
13.9096	112.17	13.9096	163.544	13.9094	456.717
13.943	110.038	13.943	164.946	13.9427	455.943
13.9763	107.656	13.9763	165.863	13.976	454.838
14.0096	105.9	14.0096	166.51	14.0094	452.932
14.043	103.988	14.0429	167.373	14.0427	450.28
14.0763	102.452	14.0763	167.912	14.076	434.228
14.1096	100.884	14.1096	167.912	14.1093	434.338
14.143	99.5049	14.143	168.235	14.1427	434.062
14.1763	98.3136	14.1763	168.397	14.176	433.869
14.2096	97.279	14.2096	168.074	14.2094	433.592
14.243	96.4326	14.2429	167.642	14.2427	433.123
14.2763	95.931	14.2763	167.103	14.276	432.432
14.3096	95.5548	14.3096	166.025	14.3093	431.548
14.343	95.3354	14.3429	163.868	14.3427	430.443
14.3763	95.4294	14.3763	161.064	14.376	429.034
14.4096	95.6802	14.4096	156.912	14.4094	427.569
14.443	95.837	14.443	152.328	14.4427	426.271
14.4763	96.5893	14.4763	147.044	14.476	424.972
14.5097	97.0596	14.5096	113.451	14.5094	423.95
14.543	97.7806	14.543	112.858	14.5427	423.039
14.5763	98.5644	14.5763	111.887	14.576	422.293
14.6097	99.4422	14.6096	111.564	14.6094	421.657
14.643	100.351	14.643	111.672	14.6427	421.077
14.6763	101.229	14.6763	112.157	14.676	420.497
14.7096	102.326	14.7096	113.667	14.7094	419.889
14.743	103.173	14.743	115.446	14.7427	419.364
14.7763	104.113	14.7763	117.549	14.776	418.673
14.8096	105.148	14.8096	119.598	14.8093	417.844
14.843	106.182	14.843	121.377	14.8427	416.905
14.8763	106.747	14.8763	123.373	14.876	415.966
14.9096	107.75	14.9096	124.828	14.9094	415.026
14.943	108.502	14.9429	125.961	14.9427	413.949
14.9763	109.161	14.9763	127.471	14.976	413.231
15.0096	109.756	15.0096	128.495	15.0093	412.181
15.043	110.54	15.0429	129.789	15.0427	411.048
15.0763	110.854	15.0763	130.706	15.076	410.357
15.1096	111.669	15.1096	131.784	15.1094	409.639
15.143	112.202	15.143	133.025	15.1427	409.031
15.1763	112.735	15.1763	134.426	15.176	408.561
15.2096	113.142	15.2096	135.559	15.2094	408.23
15.243	113.989	15.243	137.015	15.2427	408.175
15.2763	114.396	15.2763	138.471	15.276	408.175
15.3096	115.274	15.3096	139.603	15.3094	408.119
15.343	115.964	15.343	141.221	15.3427	408.451
15.3763	117.03	15.3763	142.569	15.376	408.423
15.4097	117.876	15.4096	143.701	15.4094	408.727
15.443	118.785	15.443	144.456	15.4427	409.031
15.4763	119.6	15.4763	145.426	15.476	409.335
15.5096	120.384	15.5096	146.02	15.5094	409.722
15.543	120.948	15.543	146.559	15.5427	410.274
15.5763	121.544	15.5763	146.559	15.576	410.799
15.6096	121.45	15.6096	146.613	15.6094	411.683
15.643	121.199	15.643	146.397	15.6427	412.485
15.6763	120.039	15.6763	145.858	15.676	413.507
15.7096	118.315	15.7096	145.426	15.7093	414.557
15.743	97.185	15.743	144.51	15.7427	415.828
15.7763	96.2131	15.7763	143.324	15.776	416.629
15.8096	93.4544	15.8096	142.245	15.8094	418.121
15.843	90.7896	15.843	140.52	15.8427	419.032
15.8763	88.9713			15.876	420.138
15.9096	88.9086			15.9093	421.243
15.943	89.3161			15.9427	422.237
15.9763	90.1312			15.976	423.232
16.0096	91.1658			16.0094	424.392
16.043	92.1063			16.0427	425.083
16.0763	92.7019			16.076	426.05
16.1096	93.4857			16.1094	426.464
16.143	94.0814			16.1427	427.045
16.1763	94.9905			16.176	427.045
				16.2094	426.906
				16.2427	426.354

## Sheet: Fig. 2d-f, h
Fig. 2d
	t = 24 h		t = 0
Preload strength	Γ	SD	Γ	SD
1	458	45.1	74.4	37.2
5	419.2	69	87.3	29.4
20	430	52	79.3	22
50	440.8	32.1	88.2	34.9
100	428.9	38.8	81.4	19
Fig. 2e				Fig. 2f
t	Γ	SD			t = 24 h		t = 0
0.5	125.23	34.55			Γ	SD	Γ	SD
1	170.16	22.41		PET	458	69.9	89.1	23.9
2	168.033	8.5967		PE	235.7	34.7897	54.7	21.86
3	188.833	11.0442		PP	200.4	9.89949	44.3	15.06
4	236.367	42.8357		PVC	737.2	55.2957	124.9	26.83
6	255.9	36.67		PS	451.6	32.5269	60.2	9.9
9	355.6	49.15		PMMA	561.4	43.6992	77.3	20.1
12	376.85	53.7		Glass	145.45	21	101.2	22
18	405.2	46		Steel	163.9	25.5	109.3	31.1
24	458	69.9
30	431.5	76		Fig. 2h
36	485.396	65.074			Γ	SD
42	470.06	35.07		DI water	390.2	52.7
48	461.49	35.73		Tap water	397.9	45.2
60	481.75	30.8		Seawater	463.2	40.3

## Sheet: Fig. 2g
t = 0		t = 24 h
Displacement	F/w	Displacement	F/w
0	0.08	0	9.38667
0.00233	0.2	0.00233	9.31333
0.01896	26.16	0.01896	10.9267
0.04596	24.64	0.04599	19.03
0.07709	-0.56	0.07717	19.58
0.10977	0.4	0.10985	20.3867
0.1429	1.72	0.14304	22.99
0.17622	1.12	0.17633	24.2
0.20954	2.52	0.2096	47.3
0.24287	3.08	0.24297	46.6767
0.27621	2.84	0.27629	45.76
0.30954	3.92	0.30962	46.8967
0.34288	3.84	0.34296	47.52
0.37621	4.08	0.37629	48.8033
0.40953	5.08	0.40961	51.15
0.44288	4.6	0.44296	52.2133
0.47617	5.56	0.47625	70.6567
0.50952	5.8	0.5096	69.4467
0.54287	5.48	0.54295	68.64
0.57621	6.2	0.57629	69.3367
0.60954	6.16	0.60962	69.3
0.64286	6.36	0.64294	69.96
0.67621	7.12	0.67629	71.2067
0.70953	6.64	0.70961	71.5733
0.74285	7.28	0.74293	73.1867
0.7762	7.32	0.77628	74.0667
0.80954	7.2	0.8096	75.0933
0.84289	7.68	0.84295	76.8533
0.87619	7.68	0.87629	77.7333
0.90954	7.8	0.90959	79.3833
0.94288	8.28	0.94294	80.9967
0.97618	8	0.97629	81.8767
1.00953	8.4	1.00961	83.38
1.04288	8.52	1.04296	84.5533
1.0762	8.36	1.07628	85.7633
1.10954	8.8	1.10962	87.23
1.14287	8.8	1.14295	88.0367
1.17619	8.88	1.17627	89.32
1.20954	9.32	1.20962	90.3833
1.24286	9.12	1.24296	91.3733
1.27618	9.36	1.27629	92.7667
1.30953	9.72	1.30961	93.6467
1.34288	9.56	1.34296	94.5267
1.3762	9.8	1.37628	95.7367
1.40952	9.8	1.40963	96.4333
1.44287	9.8	1.44295	97.6067
1.47621	10.24	1.47629	98.5967
1.50954	10.04	1.50964	99.4767
1.54283	10.16	1.54294	100.577
1.57621	10.48	1.57629	101.31
1.60953	10.28	1.60961	101.97
1.64288	10.4	1.64296	103.253
1.6762	10.28	1.6763	103.767
1.70952	10.36	1.70963	104.647
1.74289	10.92	1.74295	105.527
1.77619	10.6	1.77629	106.187
1.80951	10.72	1.80959	107.14
1.84286	10.72	1.84294	107.58
1.87621	10.68	1.87629	108.607
1.90953	11	1.90963	109.413
1.94285	10.8	1.94296	109.67
1.9762	11	1.97628	110.587
2.00954	11.04	2.0096	111.247
2.04284	11.04	2.04295	111.76
2.07616	11.12	2.07627	112.603
2.10954	11.28	2.10962	113.227
2.14288	11.2	2.14294	113.887
2.17621	11.24	2.17629	114.62
2.20953	11.44	2.20963	114.987
2.24285	11.32	2.24296	115.903
2.2762	11.64	2.27628	116.563
2.30952	11.64	2.30963	117.15
2.34284	11.56	2.34295	118.03
2.37619	11.92	2.37627	118.837
2.40954	11.88	2.40962	119.46
2.44286	11.84	2.44294	120.34
2.47621	11.96	2.47629	120.963
2.50953	12.04	2.50961	121.88
2.54288	12.28	2.54296	122.467
2.5762	12.36	2.5763	123.42
2.60949	12.28	2.6096	124.19
2.64287	12.76	2.64295	124.997
2.67621	12.44	2.67627	125.473
2.70954	12.2	2.70962	126.537
2.74286	12.56	2.74296	126.977
2.77618	12.68	2.77629	128.003
2.80953	12.76	2.80961	128.627
2.84285	12.68	2.84296	129.653
2.87617	12.68	2.87628	130.24
2.90952	12.92	2.9096	131.047
2.94287	12.88	2.94295	131.707
2.97621	12.72	2.97629	132.697
3.00954	12.88	3.00964	133.21
3.04286	12.84	3.04294	134.2
3.07621	13.12	3.07629	134.823
3.10953	12.96	3.10963	135.777
3.14285	12.84	3.14296	136.473
3.1762	13	3.17625	137.207
3.20952	13.12	3.2096	137.94
3.24287	13.04	3.24295	138.93
3.27621	13.12	3.27629	139.553
3.30951	12.88	3.30962	140.433
3.34288	13.16	3.34294	141.02
3.37621	13.2	3.37629	142.083
3.40953	13.16	3.40961	142.78
3.44288	13.32	3.44293	143.44
3.4762	13.44	3.47628	144.32
3.50952	13	3.50963	144.943
3.54287	13.36	3.54295	145.457
3.57619	13.4	3.57629	146.263
3.60954	13.52	3.60962	146.96
3.64286	13.56	3.64296	147.693
3.67618	13.68	3.67626	148.317
3.70953	13.64	3.70958	148.867
3.74285	13.92	3.74293	149.673
3.7762	13.72	3.77628	150.297
3.80952	13.96	3.80963	150.7
3.84287	13.8	3.84295	151.433
3.87621	14.16	3.87627	152.093
3.90954	14.4	3.90962	152.863
3.94283	14.32	3.94294	153.523
3.97618	14.24	3.97626	154.037
4.00953	14.32	4.00961	154.697
4.04288	14.32	4.04296	155.32
4.0762	14.52	4.07628	155.907
4.10952	14.44	4.10963	156.823
4.14287	14.52	4.14292	157.227
4.17619	14.6	4.17629	158.033
4.20951	14.52	4.20962	158.583
4.24286	14.6	4.24294	159.317
4.27621	14.88	4.27629	160.05
4.30953	14.48	4.30961	160.967
4.34288	14.68	4.34296	161.37
4.3762	14.68	4.37628	162.25
4.40954	14.88	4.4096	162.837
4.44287	14.76	4.44295	163.827
4.47619	14.88	4.47627	164.45
4.50951	14.84	4.50959	165.257
4.54286	15.08	4.54294	165.917
4.57618	14.68	4.57629	166.723
4.60953	15.16	4.60961	167.2
4.64285	15.04	4.64296	168.19
4.67622	15.08	4.67628	168.777
4.70952	15.12	4.70963	169.62
4.74284	15.36	4.74292	170.28
4.77619	15.2	4.77627	171.123
4.80954	15.44	4.80962	171.93
4.84286	15.12	4.84296	172.553
4.87621	15.56	4.87629	173.14
4.90953	15.44	4.90963	174.093
4.94288	15.48	4.94293	174.79
4.9762	15.68	4.97628	175.377
5.00952	15.88	5.0096	176.367
5.04287	15.68	5.04292	177.027
5.07619	16.12	5.07627	177.76
5.10954	15.76	5.10962	178.347
5.14288	15.92	5.14294	179.043
5.17618	15.96	5.17629	179.997
5.20953	16.16	5.20961	180.51
5.24285	16.2	5.24296	181.317
5.2762	16.4	5.27628	182.05
5.30955	16.28	5.3096	182.71
5.34287	16.44	5.34295	183.517
5.37619	16.28	5.37627	184.287
5.40954	16.52	5.40959	184.837
5.44286	16.44	5.44294	185.643
5.47621	16.52	5.47626	186.34
5.50953	16.56	5.50963	187.147
5.54285	16.68	5.54293	187.917
5.5762	16.68	5.57628	188.54
5.60952	16.72	5.60963	189.457
5.64287	16.56	5.64295	190.19
5.67619	16.76	5.67627	190.703
5.70954	16.8	5.70962	191.583
5.74286	16.72	5.74294	192.353
5.77621	16.84	5.77629	193.123
5.80953	17	5.80961	193.82
5.84288	16.76	5.84293	194.737
5.8762	16.84	5.87628	195.36
5.90954	16.92	5.90963	196.167
5.94287	17	5.94295	196.717
5.97619	16.84	5.97629	197.487
6.00954	17	6.00959	198.33
6.04286	17.08	6.04296	199.1
6.07618	17.2	6.07629	199.907
6.10953	17.12	6.10961	200.64
6.14288	17.16	6.14293	201.117
6.1762	17.28	6.17628	202.107
6.20954	17.2	6.2096	202.693
6.24287	17.44	6.24295	203.39
6.27619	17.72	6.27627	204.27
6.30954	17.48	6.30962	204.82
6.34286	17.84	6.34294	205.627
6.37621	17.72	6.37626	206.323
6.40953	17.92	6.40961	206.983
6.44288	17.84	6.44296	208.083
6.4762	18	6.47628	208.523
6.50952	17.96	6.50963	209.183
6.54287	18.28	6.54295	209.99
6.57621	18.2	6.57629	210.687
6.60951	18.48	6.60962	211.567
6.64286	18.36	6.64294	212.227
6.67618	18.32	6.67629	213.033
6.70953	18.56	6.70961	213.877
6.74288	18.68	6.74293	214.353
6.7762	18.56	6.77628	215.307
6.80955	18.72	6.8096	216.15
6.84287	18.76	6.84295	216.737
6.87619	18.8	6.87627	217.727
6.90951	18.88	6.90959	218.423
6.94286	18.88	6.94294	219.267
6.97621	19	6.97629	220.037
7.00955	18.92	7.00961	220.623
7.04285	18.8	7.04296	221.43
7.0762	19.12	7.07628	222.42
7.10954	19.24	7.10963	223.3
7.14287	19.08	7.14295	224.107
7.17619	19.24	7.17627	224.987
7.20954	19.04	7.20962	225.537
7.24286	19.24	7.24294	226.6
7.27621	19.32	7.27629	227.297
7.30953	19.24	7.30961	228.25
7.34288	19.44	7.34293	229.057
7.3762	19.32	7.37628	229.827
7.40952	19.48	7.40963	230.597
7.44287	19.8	7.44295	231.733
7.47619	19.6	7.47627	232.54
7.50954	19.8	7.50962	233.457
7.54288	19.76	7.54294	234.043
7.57621	19.84	7.57629	234.997
7.60953	19.96	7.60961	235.913
7.64288	20.24	7.64296	236.61
7.6762	20.12	7.67628	237.49
7.70952	20.32	7.7096	238.48
7.74287	20.2	7.74295	239.103
7.77619	20.44	7.77627	240.02
7.80954	20.48	7.80962	240.753
7.84286	20.44	7.84296	241.78
7.87621	20.68	7.87629	242.33
7.90955	20.84	7.90961	243.247
7.94285	20.88	7.94296	244.347
7.9762	21.04	7.97628	245.007
8.00952	21.08	8.0096	245.593
8.04287	21	8.04295	246.62
8.07621	21.24	8.07629	247.317
8.10954	21.08	8.10962	248.27
8.14286	21.4	8.14294	249.003
8.17621	21.4	8.17629	249.993
8.20953	21.48	8.20961	250.8
8.24285	21.64	8.24293	251.717
8.2762	21.68	8.27628	252.45
8.30954	21.48	8.3096	253.33
8.34287	21.84	8.34295	254.173
8.37619	21.56	8.3763	255.127
8.40954	21.84	8.40962	255.97
8.44288	21.88	8.44294	256.74
8.47621	21.96	8.47629	257.693
8.5095	21.92	8.50961	258.683
8.54288	22	8.54296	259.49
8.5762	22	8.57628	260.333
8.60954	22.36	8.6096	261.36
8.64287	22	8.64295	262.203
8.67619	22.16	8.67627	263.12
8.70954	22.48	8.70962	264.037
8.74286	22.48	8.74296	264.953
8.77618	22.44	8.77629	266.053
8.80953	22.6	8.80961	266.677
8.84288	22.44	8.84293	267.777
8.8762	22.76	8.87628	268.547
8.90952	22.64	8.90963	269.5
8.94287	22.84	8.94295	270.38
8.97621	23.08	8.97629	271.223
9.00954	23	9.00962	272.25
9.04283	23.16	9.04294	273.057
9.07621	23.6	9.07629	274.157
9.10955	23.32	9.10961	274.963
9.14288	23.6	9.14296	275.623
9.1762	23.68	9.1763	276.687
9.20952	23.64	9.20963	277.53
9.24287	24	9.24295	278.74
9.27619	24.16	9.27629	279.437
9.30951	24.16	9.30962	280.317
9.34286	24.4	9.34294	281.453
9.37621	23.96	9.37629	282.15
9.40955	24.44	9.40961	283.03
9.44285	24.52	9.44296	284.203
9.4762	24.36	9.47628	285.047
9.50955	24.8	9.50963	286
9.54287	24.76	9.54297	286.917
9.57619	24.6	9.57627	287.87
9.60954	25.16	9.60962	289.08
9.64286	24.8	9.64294	289.85
9.67621	25.04	9.67629	290.913
9.70953	24.92	9.70963	291.83
9.74285	25	9.74296	292.747
9.7762	25.32	9.77628	293.847
9.80952	25.12	9.80963	294.983
9.84284	25.12	9.84295	295.717
9.87619	25.48	9.87627	296.927
9.90954	25.36	9.90962	297.843
9.94286	25.48	9.94294	298.943
9.97621	25.6	9.97629	299.823
10.0095	25.52	10.0096	300.85
10.0429	25.72	10.043	301.84
10.0762	25.84	10.0763	302.977
10.1095	25.88	10.1096	303.857
10.1429	26.24	10.1429	304.957
10.1762	25.76	10.1763	305.837
10.2095	26.08	10.2096	306.79
10.2429	26.32	10.243	307.817
10.2762	26.2	10.2763	308.88
10.3095	26.56	10.3096	309.87
10.3429	26.64	10.343	310.933
10.3762	26.56	10.3763	311.923
10.4095	26.96	10.4096	313.023
10.4429	26.92	10.4429	314.013
10.4762	26.92	10.4763	314.93
10.5095	27.08	10.5096	316.177
10.5429	27.08	10.5429	317.13
10.5762	27.44	10.5763	318.047
10.6095	27.48	10.6096	319.33
10.6428	27.12	10.6429	320.247
10.6762	27.72	10.6762	321.273
10.7096	27.68	10.7096	322.41
10.7429	27.48	10.743	323.583
10.7762	27.88	10.7763	324.573
10.8095	27.68	10.8096	325.49
10.8429	27.88	10.8429	326.663
10.8762	27.88	10.8763	327.91
10.9095	27.76	10.9096	328.717
10.9428	28.12	10.9429	330.037
10.9762	27.88	10.9763	331.247
11.0095	27.64	11.0096	332.31
11.0429	27.96	11.043	333.19
11.0762	27.6	11.0763	334.363
11.1095	27.48	11.1096	335.5
11.1429	27.56	11.143	337.04
11.1762	26.96	11.1763	337.737
11.2095	27.08	11.2096	339.093
11.2429	26.6	11.243	340.193
11.2762	26.2	11.2763	341.367
11.3095	26.24	11.3096	342.283
11.3428	25.92	11.343	343.603
11.3762	25.88	11.3763	344.74
11.4095	25.6	11.4096	346.06
11.4429	25.24	11.4429	347.05
11.4762	25.48	11.4763	348.223
11.5095	25.48	11.5096	349.323
11.5428	24.68	11.543	350.57
11.5762	24.8	11.5763	351.67
11.6095	24.84	11.6096	352.953
11.6429	24.88	11.643	353.943
11.6762	24.76	11.6763	355.263
11.7095	24.36	11.7096	356.51
11.7429	24.44	11.7429	357.573
11.7762	24.76	11.7763	358.857
11.8095	24.08	11.8096	360.177
11.8429	24.28	11.843	361.093
11.8762	24.44	11.8763	362.487
11.9095	24.2	11.9096	363.66
11.9429	24.28	11.943	364.98
11.9762	24.32	11.9763	366.19
12.0095	24.08	12.0096	367.29
12.0429	24.36	12.0429	368.867
12.0762	23.84	12.0763	369.893
12.1096	24.04	12.1096	370.92
12.1428	23.96	12.143	372.497
12.1762	23.96	12.1763	373.597
12.2095	23.72	12.2096	374.99
12.2429	23.84	12.243	376.237
12.2762	23.44	12.2763	377.263
12.3095	23.84	12.3096	378.693
12.3429	23.28	12.343	379.977
12.3762	23.2	12.3763	381.187
12.4095	23.24	12.4096	382.58
12.4429	23.08	12.4429	383.68
12.4762	23.16	12.4763	385.257
12.5095	22.96	12.5096	386.43
12.5429	22.72	12.5429	387.567
12.5762	22.8	12.5763	388.997
12.6095	22.56	12.6096	390.39
12.6429	22.48	12.643	391.6
12.6762	22.4	12.6763	392.957
12.7095	22.32	12.7096	394.203
12.7429	22.44	12.743	395.597
12.7762	22.28	12.7763	396.953
12.8095	22.16	12.8096	398.31
12.8429	22.2	12.843	399.667
12.8762	22.04	12.8763	401.133
12.9095	22.2	12.9096	402.233
12.9429	22.12	12.9429	403.48
12.9762	22.16	12.9763	404.91
13.0095	22.12	13.0096	406.413
13.0429	22.12	13.0429	407.77
13.0762	22.04	13.0762	408.943
13.1095	22.08	13.1096	410.043
13.1429	22.16	13.143	411.583
13.1762	22.24	13.1763	412.793
13.2095	22	13.2096	414.077
13.2429	22.2	13.2429	415.25
13.2762	22.08	13.2763	416.533
13.3095	22.16	13.3096	417.963
13.3429	22.2	13.3429	419.1
13.3762	22.28	13.3763	420.457
13.4095	21.92	13.4096	421.777
13.4429	22.04	13.4429	422.987
13.4762	22.08	13.4763	424.38
13.5095	22.32	13.5096	425.847
13.5429	21.92	13.543	427.093
13.5762	22.12	13.5763	428.413
13.6095	22.08	13.6096	429.623
13.6429	22.2	13.643	431.127
13.6762	21.96	13.6763	432.557
13.7096	21.96	13.7096	433.73
13.7429	21.92	13.743	435.16
13.7762	22.2	13.7763	436.553
13.8095	21.8	13.8096	437.91
13.8429	22.2	13.8429	439.487
13.8762	22.04	13.8763	440.77
13.9095	22	13.9096	442.163
13.9429	22.04	13.943	443.667
13.9762	22.08	13.9763	444.84
14.0095	22.2	14.0096	446.343
14.0429	22.2	14.0429	447.773
14.0762	22.16	14.0763	449.02
14.1095	22.32	14.1096	450.23
14.1429	22.56	14.1429	451.843
14.1762	22.32	14.1763	452.943
14.2095	22.52	14.2096	454.483
14.2429	22.48	14.2429	455.363
14.2762	22.56	14.2763	456.83
14.3095	22.72	14.3096	458.15
14.3429	22.6	14.343	459.36
14.3762	22.72	14.3763	460.57
14.4095	22.96	14.4096	461.817
14.4429	22.68	14.4429	462.843
14.4762	22.72	14.4763	464.31
14.5096	23.04	14.5096	465.117
14.5429	22.84	14.543	466.327
14.5762	22.88	14.5763	467.317
14.6095	22.88	14.6096	468.637
14.6428	23.2	14.643	469.737
14.6762	23.28	14.6763	470.873
14.7095	22.96	14.7096	472.01
14.7429	22.96	14.7429	473.44
14.7762	23	14.7763	474.32
14.8095	23	14.8096	475.677
14.8429	23.24	14.843	476.96
14.8762	23.04	14.8763	478.207
14.9095	23.08	14.9096	479.27
14.9429	23.12	14.9429	480.663
14.9762	22.96	14.9763	481.873
15.0095	23.12	15.0096	483.303
15.0429	23.24	15.0429	484.33
15.0762	22.88	15.0763	485.577
15.1095	23.24	15.1096	486.603
15.1429	23.04	15.143	488.107
15.1762	23.16	15.1763	489.427
15.2095	23.32	15.2096	490.637
15.2429	23.16	15.243	491.737
15.2762	23.24	15.2763	493.13
15.3095	23.36	15.3096	494.303
15.3429	23.12	15.3429	495.587
15.3762	23.52	15.3763	496.797
15.4095	23.36	15.4096	498.153
15.4429	23.52	15.443	499.18
15.4762	23.76	15.4763	500.573
15.5095	23.64	15.5096	501.747
15.5429	23.84	15.5429	503.03
15.5762	23.8	15.5763	504.057
15.6095	23.6	15.6096	505.193
15.6429	24.08	15.6429	506.44
15.6762	24.12	15.6763	507.833
15.7095	24.04	15.7096	508.75
15.7429	24.24	15.743	510.217
15.7762	24.28	15.7763	511.097
15.8095	24.2	15.8096	512.343
15.8429	24.32	15.843	513.407
15.8762	24.24	15.8763	514.763
15.9095	24.6	15.9096	515.607
15.9429	24.56	15.943	516.67
15.9762	24.44	15.9763	517.733
16.0095	24.84	16.0096	519.053
16.0429	24.92	16.043	519.97
16.0762	24.64	16.0763	520.96
16.1095	24.84	16.1096	521.95
16.1429	24.64	16.1429	522.977
16.1762	25.24	16.1763	523.857
16.2095	25.08	16.2096	524.957
16.2429	24.96	16.243	525.653
16.2762	25.24	16.2763	526.607
16.3095	25.16	16.3096	527.56
16.3428	25.16	16.3429	528.55
16.3762	25.44	16.3763	529.32
16.4095	25.2	16.4096	529.723
16.4429	25.4	16.4429	529.797
16.4762	25.56	16.4763	530.163
16.5095	25.56	16.5096	530.42
16.5428	25.68	16.5429	530.787
16.5762	25.84	16.5763	531.227
16.6095	25.6	16.6096	531.667
16.6429	26	16.643	532.253
16.6762	25.76	16.6763	533.133
16.7095	26.12	16.7096	533.72
16.7429	26.24	16.743	534.38
16.7762	26.28	16.7763	535.15
16.8095	26.24	16.8096	536.067
16.8429	26.56	16.8429	537.093
16.8762	26.44	16.8763	537.827
16.9095	26.56	16.9096	538.67
16.9429	26.48	16.943	539.77
16.9762	26.76	16.9763	540.687
17.0095	26.76	17.0096	541.75
17.0429	27.08	17.043	542.813
17.0762	26.8	17.0763	543.767
17.1095	27	17.1096	544.94
17.1429	26.88	17.1429	545.967
17.1762	27.32	17.1763	546.847
17.2095	27.28	17.2096	548.02
17.2429	27.16	17.2429	548.79
17.2762	27.32	17.2763	549.817
17.3095	27.56	17.3096	550.587
17.3428	27.6	17.3429	551.357
17.3762	27.72	17.3763	552.383
17.4095	27.32	17.4096	553.08
17.4429	27.76	17.4429	553.557
17.4762	27.68	17.4763	554.437
17.5095	27.68	17.5096	555.133
17.5429	27.8	17.543	554.84
17.5762	27.84	17.5763	554.327
17.6095	27.76	17.6096	553.85
17.6429	28.08	17.6429	553.52
17.6762	27.96	17.6763	553.19
17.7095	28	17.7096	552.713
17.7429	27.96	17.743	552.897
17.7762	28	17.7763	552.787
17.8096	28.24	17.8096	552.713
17.8428	28.4	17.843	553.227
17.8762	28.24	17.8763	553.3
17.9095	28.68	17.9096	553.887
17.9429	28.56	17.9429	554.253
17.9762	28.44	17.9763	554.62
18.0095	28.8	18.0096	555.097
18.0429	28.92	18.0429	555.353
18.0762	28.84	18.0763	555.83
18.1095	29.16	18.1096	556.38
18.1428	29	18.143	556.6
18.1762	29.44	18.1762	557.113
18.2096	29.2	18.2096	557.553
18.2429	29.24	18.243	557.993
18.2762	29.64	18.2763	558.58
18.3095	29.72	18.3096	558.8
18.3429	29.72	18.3429	559.387
18.3762	30.04	18.3763	559.9
18.4095	29.92	18.4096	560.23
18.4428	30.32	18.4429	560.743
18.4762	30.2	18.4763	561.403
18.5095	30.28	18.5096	561.697
18.5429	30.56	18.543	562.393
18.5762	30.52	18.5763	562.833
18.6095	30.56	18.6096	563.163
18.6429	30.96	18.643	564.007
18.6762	30.72	18.6763	564.63
18.7095	31.24	18.7096	565.107
18.7429	31.08	18.743	565.803
18.7762	30.92	18.7763	566.317
18.8096	31.24	18.8096	567.197
18.8429	31.4	18.8429	567.673
18.8762	31.44	18.8763	568.04
18.9095	31.52	18.9096	568.7
18.9429	31.56	18.9429	569.103
18.9762	31.92	18.9763	569.433
19.0095	32	19.0096	569.873
19.0429	31.6	19.043	569.947
19.0762	32.12	19.0763	570.057
19.1095	32.24	19.1096	569.653
19.1429	32.2	19.1429	569.58
19.1762	32.6	19.1763	569.763
19.2095	32.44	19.2096	569.213
19.2429	32.72	19.2429	568.81
19.2762	32.8	19.2763	568.883
19.3095	32.76	19.3096	568.663
19.3429	33.12	19.343	568.48
19.3762	33.2	19.3763	568.223
19.4095	33.08	19.4096	568.003
19.4429	33.52	19.4429	567.857
19.4762	33.52	19.4763	567.637
19.5095	33.72	19.5096	567.563
19.5429	33.88	19.5429	567.343
19.5762	33.84	19.5763	567.013
19.6095	33.84	19.6096	566.83
19.6428	34.24	19.643	566.61
19.6762	34.24	19.6763	566.207
19.7096	34.48	19.7096	565.913
19.7428	34.52	19.743	565.73
19.7762	34.8	19.7762	565.327
19.8095	35	19.8096	565.217
19.8429	34.84	19.843	564.887
19.8762	35.04	19.8763	564.557
19.9095	35.32	19.9096	564.373
19.9429	35.12	19.9429	564.337
19.9762	35.52	19.9763	564.153
20.0095	35.64	20.0096	564.08
20.0429	35.64	20.0429	563.86
20.0762	35.8	20.0763	563.75
20.1095	35.76	20.1096	563.31
20.1429	35.96	20.1429	562.907
20.1762	36	20.1763	562.613
20.2095	36.2	20.2096	562.32
20.2429	36.24	20.243	562.173
20.2762	36.32	20.2763	562.21
20.3095	36.28	20.3096	561.697
20.3429	36.56	20.3429	562.1
20.3762	36.6	20.3763	562.43
20.4095	36.56	20.4096	562.137
20.4429	36.84	20.443	562.723
20.4762	37	20.4763	563.567
20.5095	36.92	20.5096	563.713
20.5429	37.2	20.543	564.043
20.5762	37.16	20.5763	564.667
20.6095	37.48	20.6096	565.51
20.6429	37.32	20.6429	566.023
20.6762	37.32	20.6763	566.537
20.7095	37.72	20.7096	567.087
20.7429	37.8	20.7429	567.673
20.7762	37.72	20.7763	568.553
20.8095	38.04	20.8096	569.213
20.8428	38.04	20.8429	569.58
20.8762	38.2	20.8763	570.387
20.9095	38.4	20.9096	571.12
20.9429	38.24	20.9429	571.487
20.9762	38.64	20.9763	572.293
21.0095	38.6	21.0096	572.697
21.0429	38.88	21.043	573.467
21.0762	39.04	21.0763	574.017
21.1095	38.96	21.1096	574.603
21.1428	39.2	21.143	575.153
21.1762	39.32	21.1763	575.997
21.2096	39	21.2096	576.583
21.2429	39.56	21.243	577.39
21.2762	39.56	21.2763	578.27
21.3095	39.48	21.3096	579.003
21.3429	39.8	21.3429	579.773
21.3762	39.68	21.3763	580.58
21.4095	39.76	21.4096	582.083
21.4429	39.84	21.4429	582.523
21.4762	39.68	21.4763	583.037
21.5095	39.96	21.5096	584.65
21.5429	40.12	21.543	585.64
21.5762	39.84	21.5763	586.117
21.6095	39.96	21.6096	586.923
21.6429	40.08	21.6429	588.243
21.6762	40.2	21.6763	588.94
21.7095	40.2	21.7096	589.93
21.7429	39.96	21.7429	590.443
21.7762	40.24	21.7763	591.03
21.8096	40.28	21.8096	591.617
21.8429	40.28	21.8429	592.387
21.8762	40.32	21.8763	592.9
21.9095	40.36	21.9096	593.487
21.9429	40.28	21.9429	593.89
21.9762	40.6	21.9763	594.623
22.0096	40.4	22.0096	594.953
22.0429	40.36	22.043	595.503
22.0762	40.76	22.0763	595.65
22.1095	40.6	22.1096	595.98
22.1429	40.84	22.1429	596.42
22.1762	40.72	22.1763	596.933
22.2095	40.72	22.2096	597.19
22.2429	40.96	22.2429	597.63
22.2762	40.72	22.2763	598.033
22.3095	40.76	22.3096	598.62
22.3429	41.08	22.3429	598.73
22.3762	41.08	22.3763	599.353
22.4095	41.12	22.4096	599.72
22.4429	41.12	22.4429	600.233
22.4762	41	22.4763	600.527
22.5095	41.12	22.5096	601.37
22.5429	40.96	22.5429	601.737
22.5762	41.16	22.5763	602.25
22.6095	41.12	22.6096	602.507
22.6429	40.76	22.6429	603.313
22.6762	41	22.6763	603.79
22.7095	41.04	22.7096	604.413
22.7429	40.8	22.743	604.927
22.7762	40.64	22.7763	605.55
22.8095	40.64	22.8096	606.137
22.8429	40.56	22.843	606.613
22.8762	40.56	22.8763	607.053
22.9095	40.4	22.9096	607.603
22.9428	40.36	22.943	607.933
22.9762	40.36	22.9763	608.557
23.0095	40.04	23.0096	608.593
23.0429	39.68	23.043	608.997
23.0762	39.4	23.0763	609.07
23.1095	39.04	23.1096	609.217
23.1429	38.68	23.1429	609.253
23.1762	38.2	23.1763	609.4
23.2095	37.32	23.2096	609.29
23.2429	36.52	23.243	609.62
23.2762	35.84	23.2763	609.51
23.3096	34.84	23.3096	609.547
23.3429	34.2	23.3429	609.583
23.3762	33.28	23.3763	609.51
23.4095	32.6	23.4096	609.437
23.4429	32.04	23.4429	609.363
23.4762	31.24	23.4763	608.85
23.5095	30.72	23.5096	608.52
23.5429	30.04	23.543	607.933
23.5762	29.28	23.5763	607.53
23.6095	29.12	23.6096	606.833
23.6429	28.4	23.6429	606.247
23.6762	28.04	23.6763	605.623
23.7095	27.72	23.7096	605.183
23.7429	27.08	23.743	604.377
23.7762	26.88	23.7763	603.863
23.8095	26.52	23.8096	603.387
23.8428	26.04	23.8429	603.02
23.8762	25.96	23.8763	602.25
23.9095	25.4	23.9096	601.883
23.9428	25.12	23.9429	601.297
23.9762	25.16	23.9763	600.71
24.0095	24.72	24.0096	600.087
24.0428	24.52	24.0429	599.683
24.0762	24.4	24.0763	599.17
24.1095	23.88	24.1096	598.327
24.1429	23.96	24.143	597.813
24.1762	23.64	24.1763	597.19
24.2095	23.4	24.2096	596.567
24.2429	23.36	24.243	595.76
24.2762	23.2	24.2763	595.137
24.3095	23.2	24.3096	594.403
24.3429	23.2	24.3429	593.707
24.3762	22.68	24.3763	592.607
24.4095	22.68	24.4096	591.47
24.4429	22.76	24.443	590.04
24.4762	22.48	24.4763	588.61
24.5096	22.52	24.5096	587.107
24.5429	22.48	24.543	585.823
24.5762	22.28	24.5763	584.54
24.6095	22.4	24.6096	583.55
24.6429	21.92	24.6429	582.267
24.6762	22.16	24.6763	581.24
24.7095	22.04	24.7096	580.47
24.7429	21.92	24.7429	579.627
24.7762	22.08	24.7763	578.527
24.8095	21.84	24.8096	576.327
24.8428	21.6	24.8429	574.237
24.8762	22	24.8763	572.403
24.9095	21.64	24.9096	570.497
24.9429	21.68	24.9429	568.847
24.9762	21.64	24.9763	567.453
25.0095	21.52	25.0096	566.06
25.0429	21.8	25.043	564.997
25.0762	21.44	25.0763	563.97
25.1095	21.24	25.1096	562.943
25.1428	21.72	25.1429	562.247
25.1762	21.16	25.1763	561.587
25.2095	21.08	25.2096	560.817
25.2429	21.16	25.243	559.79
25.2762	20.92	25.2763	558.543
25.3095	21	25.3096	557.737
25.3428	21.08	25.343	556.417
25.3762	20.6	25.3763	555.28
25.4095	20.88	25.4096	554.4
25.4429	20.52	25.4429	553.777
25.4762	20.6	25.4763	552.897
25.5095	20.44	25.5096	552.347
25.5429	20.24	25.5429	551.687
25.5762	20.28	25.5763	551.467
25.6095	20.44	25.6096	550.99
25.6428	20.16	25.643	550.733
25.6762	20.32	25.6763	550.66
25.7095	19.96	25.7096	550.623
25.7429	20	25.743	550.66
25.7762	20.04	25.7763	550.953
25.8095	19.88	25.8096	550.99
25.8429	20	25.8429	551.32
25.8762	20.04	25.8763	551.577
25.9095	19.64	25.9096	552.053
25.9429	20.12	25.9429	552.347
25.9762	19.84	25.9763	552.823
26.0096	19.88	26.0096	553.08
26.0429	19.92	26.043	553.593
26.0762	19.76	26.0763	554.033
26.1095	19.84	26.1096	554.657
26.1429	20.04	26.143	555.133
26.1762	19.64	26.1763	555.537
26.2095	19.96	26.2096	555.94
26.2429	19.76	26.243	556.307
26.2762	19.56	26.2763	556.38
26.3096	19.8	26.3096	556.71
26.3429	19.64	26.3429	556.783
26.3762	19.64	26.3763	557.15
26.4095	19.88	26.4096	557.333
26.4429	19.44	26.4429	557.627
26.4762	19.68	26.4763	557.81
26.5095	19.6	26.5096	558.213
26.5429	19.24	26.543	558.323
26.5762	19.28	26.5763	558.8
26.6095	19.32	26.6096	558.873
26.6429	19.16	26.6429	559.313
26.6762	19.44	26.6763	559.533
26.7095	18.84	26.7096	559.973
26.7429	19.16	26.7429	560.303
26.7762	18.96	26.7763	560.89
26.8095	18.76	26.8096	561
26.8429	18.84	26.843	561.733
26.8762	18.72	26.8763	561.843
26.9095	18.56	26.9096	562.393
26.9429	18.88	26.943	562.687
26.9762	18.48	26.9763	563.347
27.0095	18.6	27.0096	563.493
27.0429	18.64	27.0429	564.153
27.0762	18.36	27.0763	564.483
27.1095	18.44	27.1096	564.96
27.1428	18.4	27.143	565.253
27.1762	18.2	27.1763	565.62
27.2096	18.4	27.2096	565.803
27.2428	18.12	27.243	566.06
27.2762	18.28	27.2762	565.913
27.3095	18.4	27.3096	565.987
27.3429	18	27.3429	565.51
27.3762	18.2	27.3763	565.437
27.4095	18.24	27.4096	565.033
27.4429	17.88	27.4429	564.447
27.4762	18.32	27.4763	563.603
27.5095	18.08	27.5096	562.87
27.5429	18.08	27.5429	561.843
27.5762	18.08	27.5763	561.073
27.6095	17.84	27.6096	560.01
27.6429	18	27.6429	559.13
27.6762	18.2	27.6763	558.397
27.7095	17.96	27.7096	557.59
27.7429	18.04	27.743	556.967
27.7762	17.96	27.7763	556.49
27.8096	18	27.8096	555.793
27.8429	18	27.8429	555.427
27.8762	17.76	27.8763	555.097
27.9095	17.76	27.9096	554.693
27.9429	17.8	27.943	554.4
27.9762	17.68	27.9763	554.143
28.0095	17.8	28.0096	554.107
28.0429	17.84	28.043	554.107
28.0762	17.56	28.0763	554.033
28.1095	17.72	28.1096	554.473
28.1429	17.6	28.1429	554.473
28.1762	17.52	28.1763	554.437
28.2095	17.48	28.2096	554.62
28.2429	17.4	28.2429	554.877
28.2762	17.44	28.2763	554.877
28.3095	17.52	28.3096	555.097
28.3429	17.44	28.3429	555.207
28.3762	17.32	28.3763	555.537
28.4095	17.36	28.4096	555.573
28.4429	17.32	28.4429	555.573
28.4762	17.32	28.4763	555.647
28.5095	17.32	28.5096	555.573
28.5429	17.44	28.543	555.683
28.5762	17.44	28.5763	555.683
28.6095	17.52	28.6096	555.573
28.6428	17.4	28.643	555.573
28.6762	17.32	28.6763	555.353
28.7096	17.28	28.7096	555.243
28.7428	17.48	28.743	555.28
28.7762	17.6	28.7763	555.133
28.8095	17.48	28.8096	554.95
28.8429	17.44	28.8429	554.95
28.8762	17.6	28.8763	554.987
28.9095	17.16	28.9096	554.437
28.9429	17.44	28.943	554.62
28.9762	17.4	28.9763	554.437
29.0095	17.48	29.0096	554.62
29.0429	17.36	29.043	554.217
29.0762	17.28	29.0763	554.18
29.1095	17.32	29.1096	554.4
29.1429	17.52	29.1429	554.473
29.1762	17.16	29.1763	554.18
29.2095	17.4	29.2096	554.29
29.2429	17.08	29.243	554.437
29.2762	17	29.2763	554.547
29.3095	17.28	29.3096	554.547
29.3429	17.2	29.3429	554.583
29.3762	17.08	29.3763	554.877
29.4095	17.12	29.4096	554.987
29.4429	17	29.4429	555.317
29.4762	17.12	29.4763	555.537
29.5096	16.8	29.5096	555.83
29.5429	16.88	29.543	556.343
29.5762	17.04	29.5763	556.673
29.6095	16.96	29.6096	557.187
29.6428	16.84	29.6429	557.7
29.6762	16.92	29.6763	558.067
29.7095	16.96	29.7096	558.433
29.7429	16.8	29.7429	559.057
29.7762	16.76	29.7763	559.46
29.8095	16.92	29.8096	559.9
29.8429	17.08	29.8429	560.267
29.8762	16.84	29.8763	560.707
29.9095	16.8	29.9096	561.037
29.9429	17.04	29.9429	561.843
29.9762	16.88	29.9763	562.063
30.0095	16.88	30.0096	562.76
30.0429	16.92	30.0429	563.31
30.0762	16.76	30.0763	563.86
30.1095	16.92	30.1096	564.557
30.1429	17.04	30.1429	564.923
30.1762	16.76	30.1763	565.18
30.2095	17	30.2096	565.693
30.2429	16.8	30.243	565.73
30.2762	16.96	30.2763	566.023
30.3095	16.96	30.3096	566.023
30.3429	16.68	30.3429	566.243
30.3762	16.84	30.3763	566.463
30.4096	16.92	30.4096	566.61
30.4429	16.6	30.443	566.94
30.4762	17	30.4763	567.27
30.5095	16.6	30.5096	567.38
30.5429	16.52	30.543	567.857
30.5762	16.4	30.5763	568.26
30.6095	16.16	30.6096	568.297
30.6429	16.44	30.6429	568.627
30.6762	16.28	30.6763	568.957
30.7095	15.92	30.7096	569.177
30.7429	16.24	30.7429	569.47
30.7762	15.72	30.7763	569.69
30.8096	15.8	30.8096	569.763
30.8429	15.64	30.8429	569.067
30.8762	15.44	30.8763	568.7
30.9095	15.44	30.9096	568.223
30.9429	15.4	30.9429	567.857
30.9762	15.44	30.9763	567.563
31.0095	15.36	31.0096	567.417
31.0429	15	31.043	567.307
31.0762	15.16	31.0763	566.94
31.1095	15.2	31.1096	566.977
31.1429	15.04	31.1429	566.867
31.1762	14.8	31.1763	566.867
31.2096	14.96	31.2096	566.83
31.2429	14.88	31.243	566.793
31.2762	14.92	31.2763	566.94
31.3095	14.92	31.3096	567.233
31.3429	14.68	31.3429	567.087
31.3762	14.8	31.3763	567.563
31.4095	14.68	31.4096	567.563
31.4429	14.68	31.4429	567.637
31.4762	14.8	31.4763	567.893
31.5095	14.68	31.5096	568.113
31.5428	14.68	31.5429	568.443
31.5762	14.72	31.5763	568.7
31.6095	14.48	31.6096	568.737
31.6429	14.64	31.643	569.067
31.6762	14.56	31.6763	569.177
31.7095	14.52	31.7096	569.47
31.7429	14.72	31.743	569.8
31.7762	14.56	31.7763	569.873
31.8095	14.76	31.8096	570.203
31.8429	14.64	31.8429	570.313
31.8762	14.32	31.8763	570.203
31.9095	14.56	31.9096	570.313
31.9429	14.44	31.943	570.313
31.9762	14.56	31.9763	570.093
32.0095	14.56	32.0096	570.02
32.0429	14.56	32.043	569.69
32.0762	14.48	32.0763	569.727
32.1095	14.6	32.1096	569.397
32.1429	14.36	32.1429	569.25
32.1762	14.56	32.1763	569.14
32.2095	14.36	32.2096	568.993
32.2428	14.52	32.243	568.663
32.2762	14.56	32.2763	568.443
32.3095	14.56	32.3096	568.187
32.3428	14.56	32.343	567.967
32.3762	14.76	32.3763	567.527
32.4095	14.64	32.4096	567.38
32.4429	14.68	32.4429	567.123
32.4762	14.6	32.4763	567.05
32.5095	14.84	32.5096	566.573
32.5429	15.08	32.543	566.463
32.5762	15.04	32.5763	566.06
32.6095	15	32.6096	565.73
32.6428	15.32	32.6429	565.217
32.6762	15	32.6763	564.74
32.7095	15.16	32.7096	564.227
32.7429	15.28	32.743	563.933
32.7762	15.24	32.7763	563.493
32.8095	15.4	32.8096	563.09
32.8428	15.68	32.843	562.833
32.8762	15.36	32.8763	562.503
32.9095	15.76	32.9096	562.54
32.9429	15.44	32.943	562.43
32.9762	15.56	32.9763	562.32
33.0095	15.68	33.0096	562.54
33.0429	15.6	33.0429	562.797
33.0762	15.88	33.0763	563.09
33.1095	15.88	33.1096	563.75
33.1429	15.48	33.143	564.117
33.1762	16.04	33.1763	564.887
33.2095	15.76	33.2096	565.803
33.2429	15.6	33.243	566.537
33.2762	15.84	33.2763	567.563
33.3095	15.76	33.3096	568.26
33.3429	15.88	33.3429	569.323
33.3762	15.96	33.3763	570.35
33.4095	15.72	33.4096	571.34
33.4428	16.12	33.4429	572.183
33.4762	15.8	33.4763	573.357
33.5095	15.88	33.5096	574.347
33.5429	16.12	33.5429	575.447
33.5762	15.84	33.5763	576.29
33.6095	16.04	33.6096	577.647
33.6429	16.16	33.643	578.49
33.6762	16.08	33.6763	579.7
33.7095	16.48	33.7096	580.727
33.7429	16.24	33.743	582.047
33.7762	16.2	33.7763	582.707
33.8095	16.28	33.8096	583.88
33.8428	16.4	33.843	584.687
33.8762	16.52	33.8763	585.457
33.9095	16.64	33.9096	586.337
33.9429	16.52	33.9429	587.327
33.9762	16.92	33.9763	587.693
34.0095	16.92	34.0096	588.683
34.0429	16.68	34.043	589.233
34.0762	16.96	34.0763	589.93
34.1095	17.16	34.1096	590.187
34.1429	17.16	34.1429	590.7
34.1762	17.44	34.1763	591.507
34.2095	17.08	34.2096	592.02
34.2429	17.52	34.2429	592.203
34.2762	17.4	34.2763	593.193
34.3095	17.4	34.3096	593.633
34.3429	17.56	34.343	594.33
34.3762	17.48	34.3763	594.843
34.4096	17.52	34.4096	595.577
34.4429	17.96	34.443	596.383
34.4762	17.68	34.4763	596.933
34.5095	17.68	34.5096	597.557
34.5429	17.92	34.5429	598.473
34.5762	17.68	34.5763	598.95
34.6095	17.76	34.6096	599.683
34.6429	17.88	34.643	600.417
34.6762	17.8	34.6763	601.077
34.7096	18.08	34.7096	601.847
34.7428	17.96	34.743	602.653
34.7762	18.04	34.7763	603.203
34.8095	18.36	34.8096	603.827
34.8429	17.92	34.8429	604.01
34.8762	18.08	34.8763	604.633
34.9095	18.24	34.9096	604.853
34.9429	18.4	34.9429	605
34.9762	18.4	34.9763	605.147
35.0095	18.52	35.0096	605.293
35.0429	18.52	35.0429	604.633
35.0762	18.8	35.0763	604.413
35.1095	18.44	35.1096	603.46
35.1429	18.92	35.143	602.69
35.1762	18.96	35.1763	601.59
35.2095	18.92	35.2096	600.637
35.2429	19.28	35.243	599.537
35.2762	19.24	35.2763	598.547
35.3095	19.52	35.3096	597.483
35.3429	19.48	35.343	597.007
35.3762	19.28	35.3763	596.053
35.4095	19.64	35.4096	595.21
35.4429	19.8	35.4429	594.623
35.4762	19.8	35.4763	593.963
35.5095	19.92	35.5096	593.34
35.5429	19.88	35.543	593.23
35.5762	19.92	35.5763	592.753
35.6095	20.16	35.6096	592.643
35.6429	20.12	35.6429	592.57
35.6762	20.04	35.6763	592.423
35.7095	20.08	35.7096	592.57
35.7429	20.2	35.7429	592.753
35.7762	20.64	35.7763	592.9
35.8095	20.4	35.8096	593.34
35.8429	20.44	35.8429	593.56
35.8762	20.6	35.8763	593.927
35.9095	20.76	35.9096	594.367
35.9429	20.56	35.943	594.66
35.9762	20.72	35.9763	595.43
36.0095	20.84	36.0096	595.797
36.0429	21.04	36.043	596.347
36.0762	20.92	36.0763	597.263
36.1095	21.16	36.1096	597.74
36.1429	21.24	36.1429	598.51
36.1762	21.24	36.1763	599.023
36.2096	21.12	36.2096	599.28
36.2428	21.6	36.243	600.16
36.2762	21.72	36.2763	600.563
36.3095	21.56	36.3096	600.857
36.3429	21.72	36.343	601.48
36.3762	21.8	36.3763	601.7
36.4095	22	36.4096	601.993
36.4428	21.96	36.443	602.103
36.4762	22.08	36.4763	602.177
36.5095	22.24	36.5096	602.25
36.5429	22.4	36.5429	602.25
36.5762	22.4	36.5763	602.213
36.6095	22.6	36.6096	602.25
36.6429	22.76	36.6429	602.067
36.6762	22.8	36.6763	602.14
36.7095	22.8	36.7096	602.213
36.7429	22.96	36.743	602.323
36.7762	23.08	36.7763	602.323
36.8096	23.16	36.8096	602.507
36.8429	23.44	36.843	602.36
36.8762	23.44	36.8763	602.507
36.9095	23.56	36.9096	602.067
36.9429	23.64	36.9429	601.627
36.9762	23.72	36.9763	601.113
37.0096	23.64	37.0096	600.197
37.0429	23.88	37.043	599.317
37.0762	23.92	37.0763	598.693
37.1095	24.2	37.1096	597.447
37.1429	24.2	37.1429	596.53
37.1762	24.36	37.1763	595.467
37.2095	24.16	37.2096	594.33
37.2429	24.56	37.2429	593.157
37.2762	24.36	37.2763	591.58
37.3095	24.68	37.3096	590.003
37.3429	24.56	37.3429	588.427
37.3762	24.84	37.3763	586.593
37.4095	24.88	37.4096	585.163
37.4429	25.04	37.4429	583.623
37.4762	25	37.4763	581.973
37.5095	25.28	37.5096	580.58
37.5429	25.12	37.5429	579.003
37.5762	25.52	37.5763	577.647
37.6095	25.52	37.6096	576.327
37.6429	25.84	37.643	574.677
37.6762	25.56	37.6763	573.283
37.7095	26.16	37.7096	571.633
37.7429	26.08	37.743	569.8
37.7762	26.32	37.7763	568.003
37.8095	26.32	37.8096	565.84
37.8429	26.48	37.843	562.723
37.8762	26.68	37.8763	543.18
37.9096	26.88	37.9096	541.127
37.9429	26.96	37.943	538.34
37.9762	27.36	37.9763	535.04
38.0095	27.2	38.0096	515.533
38.0429	27.32	38.0429	515.02
38.0762	27.56	38.0763	514.177
38.1095	27.72	38.1096	512.527
38.1429	27.68	38.1429	511.06
38.1762	27.96	38.1763	509.117
38.2095	28.04	38.2096	506.843
38.2428	28.4	38.2429	504.937
38.2762	28.2	38.2763	502.957
38.3096	28.52	38.3096	500.463
38.3429	28.48	38.343	498.52
38.3762	28.4	38.3763	496.283
38.4095	28.68	38.4096	494.597
38.4429	29.16	38.4429	492.617
38.4762	28.76	38.4763	490.93
38.5095	29.2	38.5096	489.5
38.5429	29.16	38.543	487.997
38.5762	29.24	38.5763	486.31
38.6095	29.4	38.6096	485.063
38.6429	29.4	38.643	483.56
38.6762	29.6	38.6763	482.497
38.7096	29.88	38.7096	481.617
38.7429	29.68	38.743	480.37
38.7762	30.12	38.7763	479.673
38.8095	30.12	38.8096	479.087
38.8429	30.12	38.843	478.39
38.8762	30.4	38.8763	478.023
38.9095	30.4	38.9096	477.437
38.9429	30.56	38.943	477.107
38.9762	31.04	38.9763	476.923
39.0095	30.68	39.0096	476.813
39.0428	31.24	39.0429	476.667
39.0762	31.36	39.0763	476.483
39.1095	31.28	39.1096	476.557
39.1429	31.64	39.143	476.373
39.1762	31.64	39.1763	476.447
39.2095	31.8	39.2096	476.373
39.2429	32.2	39.243	476.447
39.2762	32.08
39.3095	32.52
39.3429	32.4
39.3762	32.6
39.4096	32.96
39.4428	32.88
39.4762	33.12
39.5095	33.44
39.5429	33.48
39.5762	33.6
39.6095	33.96
39.6429	33.8
39.6762	34.12
39.7095	34.32
39.7428	34.28
39.7762	34.72
39.8096	34.68
39.8428	34.76
39.8762	35.12

## Sheet: Fig. 3a
t = 0		t = 24 h
T	w%	T	w%
39.65	99.972	39.65	99.308
39.65	99.972	39.65	99.308
39.65	99.972	39.65	99.308
39.65	99.972	39.65	99.308
39.65	99.972	39.65	99.307
39.65	99.972	39.65	99.307
39.65	99.972	39.65	99.307
39.65	99.972	39.65	99.307
39.65	99.972	39.65	99.306
39.65	99.972	39.65	99.306
39.65	99.972	39.65	99.306
39.65	99.972	39.65	99.306
39.66	99.972	39.66	99.305
39.66	99.972	39.66	99.305
39.66	99.971	39.66	99.305
39.66	99.971	39.66	99.304
39.66	99.972	39.66	99.304
39.66	99.972	39.66	99.304
39.66	99.971	39.66	99.304
39.66	99.971	39.66	99.304
39.66	99.971	39.66	99.303
39.66	99.971	39.66	99.303
39.66	99.971	39.66	99.303
39.66	99.971	39.66	99.302
39.66	99.971	39.66	99.302
39.66	99.971	39.66	99.302
39.66	99.971	39.66	99.302
39.66	99.971	39.66	99.301
39.66	99.971	39.66	99.301
39.67	99.971	39.67	99.301
39.67	99.971	39.67	99.301
39.67	99.971	39.67	99.301
39.67	99.971	39.67	99.3
39.67	99.971	39.67	99.3
39.67	99.971	39.67	99.3
39.67	99.971	39.67	99.3
39.67	99.971	39.67	99.299
39.67	99.971	39.67	99.299
39.67	99.971	39.67	99.299
39.67	99.971	39.67	99.299
39.67	99.971	39.67	99.298
39.67	99.971	39.67	99.298
39.67	99.971	39.67	99.298
39.67	99.971	39.67	99.298
39.68	99.971	39.68	99.297
39.68	99.971	39.68	99.297
39.68	99.971	39.68	99.297
39.68	99.971	39.68	99.297
39.68	99.971	39.68	99.296
39.68	99.971	39.68	99.296
39.68	99.971	39.68	99.296
39.68	99.971	39.68	99.296
39.68	99.971	39.68	99.295
39.68	99.971	39.68	99.295
39.68	99.971	39.68	99.295
39.68	99.971	39.68	99.295
39.69	99.971	39.69	99.295
39.69	99.971	39.69	99.294
39.69	99.971	39.69	99.294
39.69	99.971	39.69	99.294
39.69	99.971	39.69	99.294
39.69	99.971	39.69	99.293
39.69	99.971	39.69	99.293
39.69	99.971	39.69	99.293
39.69	99.971	39.69	99.293
39.69	99.971	39.69	99.292
39.69	99.971	39.69	99.292
39.7	99.97	39.7	99.292
39.7	99.97	39.7	99.292
39.7	99.97	39.7	99.292
39.7	99.97	39.7	99.291
39.7	99.97	39.7	99.291
39.7	99.97	39.7	99.291
39.7	99.97	39.7	99.291
39.7	99.97	39.7	99.29
39.7	99.97	39.7	99.29
39.7	99.97	39.7	99.29
39.71	99.97	39.71	99.29
39.71	99.97	39.71	99.289
39.71	99.97	39.71	99.289
39.71	99.97	39.71	99.289
39.71	99.97	39.71	99.289
39.71	99.97	39.71	99.289
39.71	99.97	39.71	99.288
39.71	99.97	39.71	99.288
39.71	99.97	39.71	99.288
39.72	99.97	39.72	99.288
39.72	99.97	39.72	99.288
39.72	99.971	39.72	99.287
39.72	99.971	39.72	99.287
39.72	99.971	39.72	99.287
39.72	99.971	39.72	99.287
39.72	99.971	39.72	99.286
39.72	99.971	39.73	99.286
39.73	99.971	39.73	99.286
39.73	99.971	39.73	99.286
39.73	99.971	39.73	99.286
39.73	99.971	39.73	99.285
39.73	99.971	39.73	99.285
39.73	99.971	39.73	99.285
39.73	99.971	39.74	99.285
39.74	99.971	39.74	99.285
39.74	99.971	39.74	99.284
39.74	99.971	39.74	99.284
39.74	99.971	39.74	99.284
39.74	99.971	39.74	99.284
39.74	99.971	39.74	99.284
39.75	99.971	39.75	99.283
39.75	99.971	39.75	99.283
39.75	99.971	39.75	99.283
39.75	99.971	39.75	99.283
39.75	99.972	39.75	99.283
39.75	99.972	39.76	99.282
39.76	99.972	39.76	99.282
39.76	99.972	39.76	99.282
39.76	99.972	39.76	99.282
39.76	99.972	39.76	99.282
39.76	99.972	39.76	99.282
39.77	99.972	39.77	99.281
39.77	99.972	39.77	99.281
39.77	99.972	39.77	99.281
39.77	99.972	39.77	99.281
39.77	99.972	39.78	99.281
39.78	99.973	39.78	99.281
39.78	99.973	39.78	99.28
39.78	99.973	39.78	99.28
39.78	99.973	39.78	99.28
39.79	99.973	39.79	99.28
39.79	99.973	39.79	99.28
39.79	99.973	39.79	99.28
39.79	99.973	39.79	99.279
39.8	99.973	39.8	99.279
39.8	99.973	39.8	99.279
39.8	99.973	39.8	99.279
39.8	99.974	39.8	99.279
39.81	99.974	39.81	99.279
39.81	99.974	39.81	99.279
39.81	99.974	39.81	99.278
39.81	99.974	39.81	99.278
39.82	99.974	39.82	99.278
39.82	99.974	39.82	99.278
39.82	99.974	39.82	99.278
39.82	99.974	39.83	99.278
39.83	99.974	39.83	99.278
39.83	99.975	39.83	99.277
39.83	99.975	39.83	99.277
39.84	99.975	39.84	99.277
39.84	99.975	39.84	99.277
39.84	99.975	39.84	99.277
39.85	99.975	39.85	99.277
39.85	99.975	39.85	99.277
39.85	99.975	39.85	99.276
39.86	99.976	39.86	99.276
39.86	99.976	39.86	99.276
39.86	99.976	39.86	99.276
39.87	99.976	39.87	99.276
39.87	99.976	39.87	99.276
39.87	99.976	39.87	99.276
39.88	99.976	39.88	99.276
39.88	99.976	39.88	99.276
39.88	99.977	39.88	99.275
39.89	99.977	39.89	99.275
39.89	99.977	39.89	99.275
39.89	99.977	39.89	99.275
39.9	99.977	39.9	99.275
39.9	99.977	39.9	99.275
39.91	99.978	39.91	99.275
39.91	99.978	39.91	99.275
39.91	99.978	39.91	99.274
39.92	99.978	39.92	99.274
39.92	99.978	39.92	99.274
39.93	99.978	39.93	99.274
39.93	99.979	39.93	99.274
39.93	99.979	39.93	99.274
39.94	99.979	39.94	99.274
39.94	99.979	39.94	99.274
39.95	99.979	39.95	99.274
39.95	99.979	39.95	99.274
39.96	99.98	39.96	99.274
39.96	99.98	39.96	99.273
39.96	99.98	39.97	99.273
39.97	99.98	39.97	99.273
39.97	99.98	39.97	99.273
39.98	99.98	39.98	99.273
39.98	99.981	39.98	99.273
39.99	99.981	39.99	99.273
39.99	99.981	39.99	99.273
40	99.981	40	99.273
40	99.981	40	99.273
40.01	99.981	40.01	99.273
40.01	99.982	40.01	99.272
40.02	99.982	40.02	99.272
40.02	99.982	40.02	99.272
40.03	99.982	40.03	99.272
40.03	99.982	40.03	99.272
40.04	99.983	40.04	99.272
40.04	99.983	40.04	99.272
40.05	99.983	40.05	99.272
40.05	99.983	40.05	99.272
40.06	99.983	40.06	99.272
40.06	99.984	40.07	99.272
40.07	99.984	40.07	99.272
40.07	99.984	40.08	99.272
40.08	99.984	40.08	99.272
40.09	99.984	40.09	99.271
40.09	99.984	40.09	99.271
40.1	99.985	40.1	99.271
40.1	99.985	40.1	99.271
40.11	99.985	40.11	99.271
40.11	99.985	40.12	99.271
40.12	99.985	40.12	99.271
40.13	99.985	40.13	99.271
40.13	99.986	40.13	99.271
40.14	99.986	40.14	99.271
40.14	99.986	40.15	99.271
40.15	99.986	40.15	99.271
40.16	99.986	40.16	99.271
40.16	99.987	40.17	99.27
40.17	99.987	40.17	99.27
40.18	99.987	40.18	99.27
40.18	99.987	40.18	99.27
40.19	99.988	40.19	99.27
40.2	99.988	40.2	99.27
40.2	99.988	40.2	99.27
40.21	99.988	40.21	99.27
40.22	99.988	40.22	99.27
40.22	99.989	40.22	99.27
40.23	99.989	40.23	99.27
40.24	99.989	40.24	99.27
40.24	99.989	40.24	99.27
40.25	99.989	40.25	99.27
40.26	99.99	40.26	99.269
40.26	99.99	40.27	99.269
40.27	99.99	40.27	99.269
40.28	99.99	40.28	99.269
40.28	99.99	40.29	99.269
40.29	99.991	40.29	99.269
40.3	99.991	40.3	99.269
40.31	99.991	40.31	99.269
40.31	99.991	40.32	99.269
40.32	99.991	40.32	99.269
40.33	99.992	40.33	99.269
40.34	99.992	40.34	99.269
40.34	99.992	40.35	99.269
40.35	99.992	40.35	99.269
40.36	99.992	40.36	99.269
40.37	99.993	40.37	99.269
40.37	99.993	40.38	99.268
40.38	99.993	40.38	99.268
40.39	99.993	40.39	99.268
40.4	99.994	40.4	99.268
40.4	99.994	40.41	99.268
40.41	99.994	40.42	99.268
40.42	99.994	40.42	99.268
40.43	99.994	40.43	99.268
40.44	99.995	40.44	99.268
40.44	99.995	40.45	99.268
40.45	99.995	40.46	99.268
40.46	99.996	40.46	99.268
40.47	99.996	40.47	99.268
40.48	99.996	40.48	99.268
40.49	99.996	40.49	99.268
40.49	99.996	40.5	99.268
40.5	99.997	40.51	99.268
40.51	99.997	40.51	99.268
40.52	99.997	40.52	99.267
40.53	99.997	40.53	99.267
40.54	99.998	40.54	99.267
40.55	99.998	40.55	99.267
40.55	99.998	40.56	99.267
40.56	99.998	40.57	99.267
40.57	99.999	40.57	99.267
40.58	99.999	40.58	99.267
40.59	99.999	40.59	99.267
40.6	99.999	40.6	99.267
40.61	100	40.61	99.267
40.62	100	40.62	99.267
40.63	100	40.63	99.267
40.63	100	40.64	99.267
40.64	100	40.65	99.267
40.65	100.001	40.66	99.266
40.66	100.001	40.66	99.266
40.67	100.001	40.67	99.266
40.68	100.001	40.68	99.266
40.69	100.001	40.69	99.266
40.7	100.002	40.7	99.266
40.71	100.002	40.71	99.266
40.72	100.002	40.72	99.266
40.73	100.002	40.73	99.266
40.74	100.002	40.74	99.266
40.75	100.003	40.75	99.266
40.76	100.003	40.76	99.266
40.77	100.003	40.77	99.266
40.78	100.003	40.78	99.266
40.79	100.004	40.79	99.265
40.8	100.004	40.8	99.265
40.81	100.004	40.81	99.265
40.81	100.004	40.82	99.265
40.82	100.004	40.83	99.265
40.83	100.005	40.84	99.265
40.84	100.005	40.85	99.265
40.85	100.005	40.86	99.265
40.86	100.005	40.87	99.265
40.88	100.006	40.88	99.265
40.89	100.006	40.89	99.265
40.9	100.006	40.9	99.265
40.91	100.006	40.91	99.265
40.92	100.006	40.92	99.265
40.93	100.007	40.93	99.265
40.94	100.007	40.94	99.265
40.95	100.007	40.95	99.264
40.96	100.007	40.96	99.264
40.97	100.007	40.97	99.264
40.98	100.007	40.98	99.264
40.99	100.008	40.99	99.264
41	100.008	41	99.264
41.01	100.008	41.01	99.264
41.02	100.008	41.02	99.264
41.03	100.008	41.04	99.264
41.04	100.009	41.05	99.264
41.05	100.009	41.06	99.264
41.06	100.009	41.07	99.264
41.07	100.009	41.08	99.264
41.09	100.01	41.09	99.264
41.1	100.01	41.1	99.264
41.11	100.01	41.11	99.264
41.12	100.01	41.12	99.263
41.13	100.01	41.13	99.263
41.14	100.011	41.14	99.263
41.15	100.011	41.16	99.263
41.16	100.011	41.17	99.263
41.17	100.011	41.18	99.263
41.18	100.011	41.19	99.263
41.2	100.012	41.2	99.263
41.21	100.012	41.21	99.263
41.22	100.012	41.22	99.263
41.23	100.012	41.23	99.263
41.24	100.012	41.25	99.263
41.25	100.013	41.26	99.263
41.26	100.013	41.27	99.262
41.28	100.013	41.28	99.262
41.29	100.013	41.29	99.262
41.3	100.013	41.3	99.262
41.31	100.014	41.31	99.262
41.32	100.014	41.33	99.262
41.33	100.014	41.34	99.262
41.35	100.014	41.35	99.262
41.36	100.014	41.36	99.262
41.37	100.015	41.37	99.262
41.38	100.015	41.38	99.262
41.39	100.015	41.4	99.262
41.4	100.015	41.41	99.262
41.42	100.016	41.42	99.262
41.43	100.016	41.43	99.261
41.44	100.016	41.44	99.261
41.45	100.016	41.46	99.261
41.46	100.016	41.47	99.261
41.48	100.017	41.48	99.261
41.49	100.017	41.49	99.261
41.5	100.017	41.5	99.261
41.51	100.017	41.52	99.261
41.52	100.017	41.53	99.261
41.54	100.018	41.54	99.261
41.55	100.018	41.55	99.261
41.56	100.018	41.57	99.261
41.57	100.018	41.58	99.26
41.58	100.018	41.59	99.26
41.6	100.018	41.6	99.26
41.61	100.019	41.61	99.26
41.62	100.019	41.63	99.26
41.63	100.019	41.64	99.26
41.65	100.019	41.65	99.26
41.66	100.019	41.66	99.26
41.67	100.02	41.68	99.26
41.68	100.02	41.69	99.26
41.7	100.02	41.7	99.26
41.71	100.02	41.71	99.26
41.72	100.02	41.73	99.259
41.73	100.021	41.74	99.259
41.75	100.021	41.75	99.259
41.76	100.021	41.76	99.259
41.77	100.021	41.78	99.259
41.78	100.021	41.79	99.259
41.8	100.021	41.8	99.259
41.81	100.022	41.82	99.259
41.82	100.022	41.83	99.259
41.84	100.022	41.84	99.259
41.85	100.022	41.85	99.259
41.86	100.022	41.87	99.258
41.87	100.023	41.88	99.258
41.89	100.023	41.89	99.258
41.9	100.023	41.91	99.258
41.91	100.023	41.92	99.258
41.93	100.023	41.93	99.258
41.94	100.023	41.94	99.258
41.95	100.024	41.96	99.258
41.96	100.024	41.97	99.258
41.98	100.024	41.98	99.258
41.99	100.024	42	99.257
42	100.024	42.01	99.257
42.02	100.025	42.02	99.257
42.03	100.025	42.04	99.257
42.04	100.025	42.05	99.257
42.06	100.025	42.06	99.257
42.07	100.025	42.08	99.257
42.08	100.025	42.09	99.257
42.1	100.026	42.1	99.257
42.11	100.026	42.12	99.257
42.12	100.026	42.13	99.257
42.14	100.026	42.14	99.256
42.15	100.026	42.16	99.256
42.16	100.026	42.17	99.256
42.18	100.026	42.18	99.256
42.19	100.027	42.2	99.256
42.2	100.027	42.21	99.256
42.22	100.027	42.22	99.256
42.23	100.027	42.24	99.256
42.24	100.027	42.25	99.256
42.26	100.027	42.26	99.256
42.27	100.027	42.28	99.255
42.28	100.028	42.29	99.255
42.3	100.028	42.3	99.255
42.31	100.028	42.32	99.255
42.32	100.028	42.33	99.255
42.34	100.028	42.34	99.255
42.35	100.028	42.36	99.255
42.37	100.028	42.37	99.255
42.38	100.029	42.39	99.255
42.39	100.029	42.4	99.254
42.41	100.029	42.41	99.254
42.42	100.029	42.43	99.254
42.43	100.029	42.44	99.254
42.45	100.029	42.45	99.254
42.46	100.029	42.47	99.254
42.48	100.03	42.48	99.254
42.49	100.03	42.5	99.254
42.5	100.03	42.51	99.254
42.52	100.03	42.52	99.253
42.53	100.03	42.54	99.253
42.54	100.03	42.55	99.253
42.56	100.031	42.56	99.253
42.57	100.031	42.58	99.253
42.59	100.031	42.59	99.253
42.6	100.031	42.61	99.253
42.61	100.031	42.62	99.253
42.63	100.031	42.63	99.253
42.64	100.032	42.65	99.252
42.66	100.032	42.66	99.252
42.67	100.032	42.68	99.252
42.68	100.032	42.69	99.252
42.7	100.032	42.7	99.252
42.71	100.032	42.72	99.252
42.73	100.033	42.73	99.252
42.74	100.033	42.75	99.252
42.75	100.033	42.76	99.251
42.77	100.033	42.78	99.251
42.78	100.033	42.79	99.251
42.8	100.033	42.8	99.251
42.81	100.033	42.82	99.251
42.83	100.033	42.83	99.251
42.84	100.034	42.85	99.251
42.85	100.034	42.86	99.251
42.87	100.034	42.87	99.25
42.88	100.034	42.89	99.25
42.9	100.034	42.9	99.25
42.91	100.034	42.92	99.25
42.92	100.034	42.93	99.25
42.94	100.035	42.95	99.25
42.95	100.035	42.96	99.25
42.97	100.035	42.97	99.249
42.98	100.035	42.99	99.249
43	100.035	43	99.249
43.01	100.035	43.02	99.249
43.03	100.036	43.03	99.249
43.04	100.036	43.05	99.249
43.05	100.036	43.06	99.249
43.07	100.036	43.08	99.249
43.08	100.036	43.09	99.249
43.1	100.036	43.1	99.248
43.11	100.036	43.12	99.248
43.13	100.036	43.13	99.248
43.14	100.036	43.15	99.248
43.15	100.037	43.16	99.248
43.17	100.037	43.18	99.248
43.18	100.037	43.19	99.248
43.2	100.037	43.21	99.247
43.21	100.037	43.22	99.247
43.23	100.037	43.23	99.247
43.24	100.037	43.25	99.247
43.26	100.038	43.26	99.247
43.27	100.038	43.28	99.247
43.29	100.038	43.29	99.247
43.3	100.038	43.31	99.246
43.31	100.038	43.32	99.246
43.33	100.038	43.34	99.246
43.34	100.038	43.35	99.246
43.36	100.038	43.37	99.246
43.37	100.038	43.38	99.246
43.39	100.038	43.4	99.246
43.4	100.039	43.41	99.245
43.42	100.039	43.42	99.245
43.43	100.039	43.44	99.245
43.45	100.039	43.45	99.245
43.46	100.039	43.47	99.245
43.48	100.039	43.48	99.245
43.49	100.039	43.5	99.245
43.51	100.04	43.51	99.244
43.52	100.04	43.53	99.244
43.53	100.04	43.54	99.244
43.55	100.04	43.56	99.244
43.56	100.04	43.57	99.244
43.58	100.04	43.59	99.244
43.59	100.04	43.6	99.243
43.61	100.04	43.62	99.243
43.62	100.041	43.63	99.243
43.64	100.041	43.65	99.243
43.65	100.041	43.66	99.243
43.67	100.041	43.68	99.243
43.68	100.041	43.69	99.243
43.7	100.041	43.7	99.243
43.71	100.041	43.72	99.242
43.73	100.041	43.73	99.242
43.74	100.041	43.75	99.242
43.76	100.042	43.76	99.242
43.77	100.042	43.78	99.242
43.79	100.042	43.79	99.242
43.8	100.042	43.81	99.241
43.82	100.042	43.82	99.241
43.83	100.042	43.84	99.241
43.85	100.042	43.85	99.241
43.86	100.042	43.87	99.241
43.88	100.042	43.88	99.241
43.89	100.043	43.9	99.241
43.91	100.043	43.91	99.24
43.92	100.043	43.93	99.24
43.94	100.043	43.94	99.24
43.95	100.043	43.96	99.24
43.97	100.043	43.97	99.24
43.98	100.043	43.99	99.24
44	100.043	44	99.239
44.01	100.043	44.02	99.239
44.03	100.043	44.03	99.239
44.04	100.043	44.05	99.239
44.06	100.044	44.06	99.239
44.07	100.044	44.08	99.239
44.09	100.044	44.09	99.238
44.1	100.044	44.11	99.238
44.12	100.044	44.12	99.238
44.13	100.044	44.14	99.238
44.15	100.044	44.15	99.238
44.16	100.044	44.17	99.237
44.18	100.044	44.18	99.237
44.19	100.044	44.2	99.237
44.21	100.044	44.21	99.237
44.22	100.044	44.23	99.237
44.24	100.044	44.24	99.237
44.25	100.044	44.26	99.236
44.27	100.045	44.27	99.236
44.28	100.045	44.29	99.236
44.3	100.045	44.3	99.236
44.31	100.045	44.32	99.236
44.33	100.045	44.33	99.236
44.34	100.045	44.35	99.235
44.36	100.045	44.36	99.235
44.37	100.045	44.38	99.235
44.39	100.045	44.39	99.235
44.4	100.046	44.41	99.235
44.42	100.046	44.43	99.235
44.43	100.046	44.44	99.234
44.45	100.046	44.46	99.234
44.46	100.046	44.47	99.234
44.48	100.046	44.49	99.234
44.49	100.046	44.5	99.234
44.51	100.046	44.52	99.233
44.52	100.046	44.53	99.233
44.54	100.046	44.55	99.233
44.55	100.046	44.56	99.233
44.57	100.046	44.58	99.233
44.59	100.047	44.59	99.233
44.6	100.047	44.61	99.232
44.62	100.047	44.62	99.232
44.63	100.047	44.64	99.232
44.65	100.047	44.65	99.232
44.66	100.047	44.67	99.232
44.68	100.047	44.68	99.231
44.69	100.047	44.7	99.231
44.71	100.047	44.71	99.231
44.72	100.047	44.73	99.231
44.74	100.047	44.74	99.231
44.75	100.048	44.76	99.231
44.77	100.048	44.77	99.23
44.78	100.048	44.79	99.23
44.8	100.048	44.81	99.23
44.81	100.048	44.82	99.23
44.83	100.048	44.84	99.23
44.84	100.048	44.85	99.229
44.86	100.048	44.87	99.229
44.87	100.048	44.88	99.229
44.89	100.048	44.9	99.229
44.91	100.048	44.91	99.229
44.92	100.049	44.93	99.228
44.94	100.049	44.94	99.228
44.95	100.049	44.96	99.228
44.97	100.049	44.97	99.228
44.98	100.049	44.99	99.228
45	100.049	45	99.228
45.01	100.049	45.02	99.227
45.03	100.049	45.03	99.227
45.04	100.049	45.05	99.227
45.06	100.049	45.07	99.227
45.07	100.049	45.08	99.227
45.09	100.049	45.1	99.226
45.1	100.05	45.11	99.226
45.12	100.05	45.13	99.226
45.14	100.05	45.14	99.226
45.15	100.05	45.16	99.226
45.17	100.05	45.17	99.226
45.18	100.05	45.19	99.225
45.2	100.05	45.2	99.225
45.21	100.05	45.22	99.225
45.23	100.05	45.23	99.225
45.24	100.05	45.25	99.225
45.26	100.05	45.26	99.224
45.27	100.05	45.28	99.224
45.29	100.05	45.3	99.224
45.3	100.05	45.31	99.224
45.32	100.05	45.33	99.224
45.33	100.05	45.34	99.223
45.35	100.051	45.36	99.223
45.37	100.051	45.37	99.223
45.38	100.051	45.39	99.223
45.4	100.051	45.4	99.223
45.41	100.051	45.42	99.222
45.43	100.051	45.43	99.222
45.44	100.051	45.45	99.222
45.46	100.051	45.46	99.222
45.47	100.051	45.48	99.222
45.49	100.051	45.5	99.221
45.5	100.051	45.51	99.221
45.52	100.051	45.53	99.221
45.53	100.051	45.54	99.221
45.55	100.051	45.56	99.221
45.57	100.051	45.57	99.221
45.58	100.051	45.59	99.22
45.6	100.051	45.6	99.22
45.61	100.052	45.62	99.22
45.63	100.052	45.63	99.22
45.64	100.052	45.65	99.22
45.66	100.052	45.66	99.219
45.67	100.052	45.68	99.219
45.69	100.052	45.7	99.219
45.7	100.052	45.71	99.219
45.72	100.052	45.73	99.219
45.74	100.052	45.74	99.218
45.75	100.052	45.76	99.218
45.77	100.052	45.77	99.218
45.78	100.052	45.79	99.218
45.8	100.052	45.8	99.218
45.81	100.052	45.82	99.217
45.83	100.052	45.83	99.217
45.84	100.052	45.85	99.217
45.86	100.053	45.87	99.217
45.87	100.053	45.88	99.217
45.89	100.053	45.9	99.216
45.91	100.053	45.91	99.216
45.92	100.053	45.93	99.216
45.94	100.053	45.94	99.216
45.95	100.053	45.96	99.216
45.97	100.053	45.97	99.215
45.98	100.053	45.99	99.215
46	100.053	46	99.215
46.01	100.053	46.02	99.215
46.03	100.053	46.04	99.214
46.04	100.053	46.05	99.214
46.06	100.053	46.07	99.214
46.08	100.053	46.08	99.214
46.09	100.053	46.1	99.214
46.11	100.054	46.11	99.213
46.12	100.054	46.13	99.213
46.14	100.054	46.14	99.213
46.15	100.054	46.16	99.213
46.17	100.054	46.17	99.213
46.18	100.054	46.19	99.212
46.2	100.054	46.21	99.212
46.21	100.054	46.22	99.212
46.23	100.054	46.24	99.212
46.25	100.054	46.25	99.212
46.26	100.054	46.27	99.211
46.28	100.054	46.28	99.211
46.29	100.054	46.3	99.211
46.31	100.054	46.31	99.211
46.32	100.054	46.33	99.211
46.34	100.054	46.34	99.21
46.35	100.054	46.36	99.21
46.37	100.055	46.38	99.21
46.39	100.055	46.39	99.21
46.4	100.055	46.41	99.21
46.42	100.055	46.42	99.209
46.43	100.055	46.44	99.209
46.45	100.055	46.45	99.209
46.46	100.055	46.47	99.209
46.48	100.055	46.48	99.208
46.49	100.055	46.5	99.208
46.51	100.055	46.52	99.208
46.52	100.055	46.53	99.208
46.54	100.055	46.55	99.208
46.56	100.055	46.56	99.207
46.57	100.055	46.58	99.207
46.59	100.055	46.59	99.207
46.6	100.055	46.61	99.207
46.62	100.055	46.62	99.207
46.63	100.055	46.64	99.206
46.65	100.055	46.66	99.206
46.66	100.055	46.67	99.206
46.68	100.056	46.69	99.206
46.7	100.056	46.7	99.205
46.71	100.056	46.72	99.205
46.73	100.056	46.73	99.205
46.74	100.056	46.75	99.205
46.76	100.056	46.76	99.205
46.77	100.056	46.78	99.204
46.79	100.056	46.79	99.204
46.8	100.056	46.81	99.204
46.82	100.056	46.83	99.204
46.84	100.056	46.84	99.204
46.85	100.056	46.86	99.203
46.87	100.056	46.87	99.203
46.88	100.056	46.89	99.203
46.9	100.056	46.9	99.203
46.91	100.056	46.92	99.202
46.93	100.056	46.93	99.202
46.94	100.056	46.95	99.202
46.96	100.056	46.97	99.202
46.98	100.056	46.98	99.201
46.99	100.056	47	99.201
47.01	100.056	47.01	99.201
47.02	100.056	47.03	99.201
47.04	100.057	47.04	99.201
47.05	100.057	47.06	99.2
47.07	100.057	47.07	99.2
47.08	100.057	47.09	99.2
47.1	100.057	47.11	99.2
47.12	100.057	47.12	99.2
47.13	100.057	47.14	99.199
47.15	100.057	47.15	99.199
47.16	100.057	47.17	99.199
47.18	100.057	47.18	99.199
47.19	100.057	47.2	99.198
47.21	100.057	47.21	99.198
47.22	100.057	47.23	99.198
47.24	100.057	47.25	99.198
47.26	100.057	47.26	99.198
47.27	100.057	47.28	99.197
47.29	100.057	47.29	99.197
47.3	100.057	47.31	99.197
47.32	100.057	47.32	99.197
47.33	100.057	47.34	99.196
47.35	100.057	47.35	99.196
47.37	100.057	47.37	99.196
47.38	100.058	47.39	99.196
47.4	100.058	47.4	99.196
47.41	100.058	47.42	99.195
47.43	100.058	47.43	99.195
47.44	100.058	47.45	99.195
47.46	100.058	47.46	99.195
47.47	100.058	47.48	99.194
47.49	100.058	47.5	99.194
47.51	100.058	47.51	99.194
47.52	100.058	47.53	99.194
47.54	100.058	47.54	99.193
47.55	100.058	47.56	99.193
47.57	100.058	47.57	99.193
47.58	100.058	47.59	99.193
47.6	100.058	47.6	99.193
47.61	100.058	47.62	99.192
47.63	100.058	47.64	99.192
47.65	100.058	47.65	99.192
47.66	100.058	47.67	99.192
47.68	100.058	47.68	99.191
47.69	100.058	47.7	99.191
47.71	100.058	47.71	99.191
47.72	100.058	47.73	99.191
47.74	100.058	47.74	99.19
47.76	100.058	47.76	99.19
47.77	100.058	47.78	99.19
47.79	100.058	47.79	99.19
47.8	100.058	47.81	99.189
47.82	100.058	47.82	99.189
47.83	100.058	47.84	99.189
47.85	100.058	47.85	99.189
47.86	100.058	47.87	99.188
47.88	100.058	47.89	99.188
47.9	100.058	47.9	99.188
47.91	100.058	47.92	99.188
47.93	100.058	47.93	99.188
47.94	100.058	47.95	99.187
47.96	100.058	47.96	99.187
47.97	100.058	47.98	99.187
47.99	100.058	47.99	99.187
48.01	100.058	48.01	99.186
48.02	100.058	48.03	99.186
48.04	100.058	48.04	99.186
48.05	100.058	48.06	99.186
48.07	100.058	48.07	99.185
48.08	100.058	48.09	99.185
48.1	100.058	48.1	99.185
48.11	100.058	48.12	99.185
48.13	100.058	48.14	99.184
48.15	100.058	48.15	99.184
48.16	100.058	48.17	99.184
48.18	100.058	48.18	99.184
48.19	100.058	48.2	99.183
48.21	100.058	48.21	99.183
48.22	100.058	48.23	99.183
48.24	100.058	48.24	99.183
48.26	100.058	48.26	99.182
48.27	100.058	48.28	99.182
48.29	100.058	48.29	99.182
48.3	100.058	48.31	99.182
48.32	100.058	48.32	99.181
48.33	100.059	48.34	99.181
48.35	100.059	48.35	99.181
48.37	100.059	48.37	99.181
48.38	100.059	48.39	99.181
48.4	100.059	48.4	99.18
48.41	100.059	48.42	99.18
48.43	100.059	48.43	99.18
48.44	100.059	48.45	99.179
48.46	100.059	48.46	99.179
48.47	100.059	48.48	99.179
48.49	100.059	48.5	99.179
48.51	100.059	48.51	99.179
48.52	100.059	48.53	99.178
48.54	100.059	48.54	99.178
48.55	100.059	48.56	99.178
48.57	100.059	48.57	99.178
48.58	100.059	48.59	99.177
48.6	100.059	48.6	99.177
48.62	100.059	48.62	99.177
48.63	100.059	48.64	99.177
48.65	100.059	48.65	99.176
48.66	100.059	48.67	99.176
48.68	100.059	48.68	99.176
48.69	100.059	48.7	99.176
48.71	100.059	48.71	99.175
48.73	100.059	48.73	99.175
48.74	100.059	48.75	99.175
48.76	100.059	48.76	99.175
48.77	100.059	48.78	99.174
48.79	100.059	48.79	99.174
48.8	100.059	48.81	99.174
48.82	100.059	48.82	99.173
48.84	100.059	48.84	99.173
48.85	100.059	48.86	99.173
48.87	100.059	48.87	99.173
48.88	100.059	48.89	99.173
48.9	100.059	48.9	99.172
48.91	100.059	48.92	99.172
48.93	100.059	48.93	99.172
48.95	100.059	48.95	99.172
48.96	100.059	48.97	99.171
48.98	100.059	48.98	99.171
48.99	100.059	49	99.171
49.01	100.059	49.01	99.171
49.02	100.059	49.03	99.17
49.04	100.059	49.04	99.17
49.06	100.059	49.06	99.17
49.07	100.059	49.08	99.17
49.09	100.059	49.09	99.169
49.1	100.059	49.11	99.169
49.12	100.059	49.12	99.169
49.13	100.059	49.14	99.169
49.15	100.059	49.15	99.168
49.17	100.059	49.17	99.168
49.18	100.059	49.19	99.168
49.2	100.06	49.2	99.168
49.21	100.06	49.22	99.167
49.23	100.059	49.23	99.167
49.24	100.059	49.25	99.167
49.26	100.059	49.26	99.166
49.28	100.06	49.28	99.166
49.29	100.06	49.3	99.166
49.31	100.06	49.31	99.166
49.32	100.06	49.33	99.165
49.34	100.059	49.34	99.165
49.35	100.06	49.36	99.165
49.37	100.06	49.37	99.165
49.39	100.06	49.39	99.164
49.4	100.06	49.41	99.164
49.42	100.059	49.42	99.164
49.43	100.059	49.44	99.164
49.45	100.06	49.45	99.163
49.46	100.06	49.47	99.163
49.48	100.06	49.48	99.163
49.5	100.06	49.5	99.163
49.51	100.06	49.52	99.162
49.53	100.06	49.53	99.162
49.54	100.06	49.55	99.162
49.56	100.06	49.56	99.161
49.57	100.06	49.58	99.161
49.59	100.06	49.59	99.161
49.61	100.06	49.61	99.161
49.62	100.06	49.63	99.16
49.64	100.06	49.64	99.16
49.65	100.06	49.66	99.16
49.67	100.06	49.67	99.16
49.68	100.06	49.69	99.159
49.7	100.06	49.7	99.159
49.72	100.06	49.72	99.159
49.73	100.06	49.74	99.159
49.75	100.06	49.75	99.158
49.76	100.06	49.77	99.158
49.78	100.06	49.78	99.158
49.79	100.06	49.8	99.158
49.81	100.06	49.81	99.157
49.83	100.06	49.83	99.157
49.84	100.06	49.85	99.157
49.86	100.06	49.86	99.156
49.87	100.06	49.88	99.156
49.89	100.06	49.89	99.156
49.91	100.06	49.91	99.156
49.92	100.06	49.92	99.155
49.94	100.06	49.94	99.155
49.95	100.06	49.96	99.155
49.97	100.06	49.97	99.155
49.98	100.06	49.99	99.154
50	100.06	50	99.154
50.02	100.06	50.02	99.154
50.03	100.06	50.03	99.153
50.05	100.06	50.05	99.153
50.06	100.061	50.07	99.153
50.08	100.061	50.08	99.153
50.09	100.061	50.1	99.152
50.11	100.061	50.11	99.152
50.13	100.061	50.13	99.152
50.14	100.061	50.15	99.152
50.16	100.061	50.16	99.151
50.17	100.061	50.18	99.151
50.19	100.061	50.19	99.151
50.2	100.061	50.21	99.15
50.22	100.061	50.22	99.15
50.24	100.061	50.24	99.15
50.25	100.061	50.26	99.15
50.27	100.061	50.27	99.149
50.28	100.061	50.29	99.149
50.3	100.061	50.3	99.149
50.32	100.061	50.32	99.149
50.33	100.061	50.33	99.148
50.35	100.061	50.35	99.148
50.36	100.061	50.37	99.148
50.38	100.061	50.38	99.148
50.39	100.061	50.4	99.147
50.41	100.061	50.41	99.147
50.43	100.061	50.43	99.147
50.44	100.061	50.45	99.146
50.46	100.061	50.46	99.146
50.47	100.061	50.48	99.146
50.49	100.061	50.49	99.146
50.5	100.061	50.51	99.145
50.52	100.061	50.52	99.145
50.54	100.061	50.54	99.145
50.55	100.061	50.56	99.144
50.57	100.061	50.57	99.144
50.58	100.061	50.59	99.144
50.6	100.061	50.6	99.144
50.62	100.061	50.62	99.143
50.63	100.061	50.63	99.143
50.65	100.061	50.65	99.143
50.66	100.061	50.67	99.142
50.68	100.061	50.68	99.142
50.69	100.061	50.7	99.142
50.71	100.061	50.71	99.142
50.73	100.061	50.73	99.141
50.74	100.061	50.75	99.141
50.76	100.061	50.76	99.141
50.77	100.061	50.78	99.141
50.79	100.061	50.79	99.14
50.81	100.061	50.81	99.14
50.82	100.061	50.82	99.14
50.84	100.061	50.84	99.139
50.85	100.061	50.86	99.139
50.87	100.061	50.87	99.139
50.88	100.061	50.89	99.139
50.9	100.061	50.9	99.138
50.92	100.061	50.92	99.138
50.93	100.061	50.93	99.138
50.95	100.061	50.95	99.137
50.96	100.061	50.97	99.137
50.98	100.061	50.98	99.137
50.99	100.061	51	99.137
51.01	100.061	51.01	99.136
51.03	100.061	51.03	99.136
51.04	100.061	51.05	99.136
51.06	100.061	51.06	99.136
51.07	100.061	51.08	99.135
51.09	100.061	51.09	99.135
51.11	100.061	51.11	99.135
51.12	100.061	51.12	99.134
51.14	100.061	51.14	99.134
51.15	100.061	51.16	99.134
51.17	100.061	51.17	99.134
51.18	100.061	51.19	99.133
51.2	100.061	51.2	99.133
51.22	100.061	51.22	99.133
51.23	100.061	51.24	99.132
51.25	100.061	51.25	99.132
51.26	100.061	51.27	99.132
51.28	100.061	51.28	99.132
51.3	100.061	51.3	99.131
51.31	100.061	51.31	99.131
51.33	100.061	51.33	99.131
51.34	100.061	51.35	99.13
51.36	100.061	51.36	99.13
51.38	100.061	51.38	99.13
51.39	100.061	51.39	99.13
51.41	100.061	51.41	99.129
51.42	100.061	51.43	99.129
51.44	100.061	51.44	99.129
51.45	100.061	51.46	99.129
51.47	100.061	51.47	99.128
51.49	100.061	51.49	99.128
51.5	100.061	51.5	99.128
51.52	100.061	51.52	99.127
51.53	100.061	51.54	99.127
51.55	100.061	51.55	99.127
51.57	100.061	51.57	99.127
51.58	100.061	51.58	99.126
51.6	100.061	51.6	99.126
51.61	100.061	51.62	99.126
51.63	100.061	51.63	99.125
51.64	100.061	51.65	99.125
51.66	100.061	51.66	99.125
51.68	100.061	51.68	99.125
51.69	100.062	51.7	99.124
51.71	100.062	51.71	99.124
51.72	100.061	51.73	99.124
51.74	100.061	51.74	99.123
51.76	100.061	51.76	99.123
51.77	100.062	51.77	99.123
51.79	100.062	51.79	99.123
51.8	100.062	51.81	99.122
51.82	100.062	51.82	99.122
51.83	100.062	51.84	99.122
51.85	100.062	51.85	99.121
51.87	100.062	51.87	99.121
51.88	100.062	51.89	99.121
51.9	100.062	51.9	99.12
51.91	100.062	51.92	99.12
51.93	100.062	51.93	99.12
51.95	100.062	51.95	99.12
51.96	100.062	51.96	99.119
51.98	100.062	51.98	99.119
51.99	100.062	52	99.119
52.01	100.062	52.01	99.118
52.03	100.062	52.03	99.118
52.04	100.062	52.04	99.118
52.06	100.062	52.06	99.118
52.07	100.062	52.08	99.117
52.09	100.062	52.09	99.117
52.1	100.062	52.11	99.117
52.12	100.062	52.12	99.116
52.14	100.062	52.14	99.116
52.15	100.062	52.16	99.116
52.17	100.062	52.17	99.116
52.18	100.062	52.19	99.115
52.2	100.062	52.2	99.115
52.22	100.062	52.22	99.115
52.23	100.062	52.23	99.114
52.25	100.062	52.25	99.114
52.26	100.062	52.27	99.114
52.28	100.062	52.28	99.113
52.3	100.062	52.3	99.113
52.31	100.062	52.31	99.113
52.33	100.062	52.33	99.113
52.34	100.062	52.35	99.112
52.36	100.062	52.36	99.112
52.37	100.062	52.38	99.112
52.39	100.062	52.39	99.111
52.41	100.062	52.41	99.111
52.42	100.062	52.43	99.111
52.44	100.062	52.44	99.11
52.45	100.062	52.46	99.11
52.47	100.062	52.47	99.11
52.49	100.062	52.49	99.11
52.5	100.062	52.5	99.109
52.52	100.061	52.52	99.109
52.53	100.061	52.54	99.109
52.55	100.061	52.55	99.108
52.57	100.062	52.57	99.108
52.58	100.061	52.58	99.108
52.6	100.061	52.6	99.108
52.61	100.061	52.62	99.107
52.63	100.061	52.63	99.107
52.64	100.061	52.65	99.107
52.66	100.061	52.66	99.106
52.68	100.061	52.68	99.106
52.69	100.061	52.7	99.106
52.71	100.061	52.71	99.105
52.72	100.061	52.73	99.105
52.74	100.061	52.74	99.105
52.76	100.061	52.76	99.105
52.77	100.061	52.77	99.104
52.79	100.061	52.79	99.104
52.8	100.061	52.81	99.104
52.82	100.061	52.82	99.103
52.84	100.061	52.84	99.103
52.85	100.061	52.85	99.103
52.87	100.061	52.87	99.102
52.88	100.061	52.89	99.102
52.9	100.061	52.9	99.102
52.92	100.061	52.92	99.101
52.93	100.061	52.93	99.101
52.95	100.061	52.95	99.101
52.96	100.061	52.97	99.101
52.98	100.061	52.98	99.1
52.99	100.061	53	99.1
53.01	100.061	53.01	99.1
53.03	100.061	53.03	99.099
53.04	100.061	53.05	99.099
53.06	100.061	53.06	99.099
53.07	100.061	53.08	99.098
53.09	100.061	53.09	99.098
53.11	100.061	53.11	99.098
53.12	100.061	53.12	99.097
53.14	100.061	53.14	99.097
53.15	100.061	53.16	99.097
53.17	100.061	53.17	99.096
53.19	100.061	53.19	99.096
53.2	100.061	53.2	99.096
53.22	100.061	53.22	99.095
53.23	100.061	53.24	99.095
53.25	100.061	53.25	99.095
53.27	100.061	53.27	99.095
53.28	100.061	53.28	99.094
53.3	100.061	53.3	99.094
53.31	100.061	53.32	99.094
53.33	100.061	53.33	99.093
53.34	100.061	53.35	99.093
53.36	100.061	53.36	99.093
53.38	100.061	53.38	99.092
53.39	100.061	53.4	99.092
53.41	100.061	53.41	99.092
53.42	100.061	53.43	99.091
53.44	100.061	53.44	99.091
53.46	100.061	53.46	99.091
53.47	100.061	53.48	99.09
53.49	100.061	53.49	99.09
53.5	100.061	53.51	99.09
53.52	100.061	53.52	99.09
53.54	100.061	53.54	99.089
53.55	100.061	53.55	99.089
53.57	100.061	53.57	99.089
53.58	100.061	53.59	99.088
53.6	100.061	53.6	99.088
53.62	100.061	53.62	99.088
53.63	100.061	53.63	99.087
53.65	100.061	53.65	99.087
53.66	100.061	53.67	99.087
53.68	100.061	53.68	99.086
53.7	100.061	53.7	99.086
53.71	100.061	53.71	99.086
53.73	100.061	53.73	99.085
53.74	100.061	53.75	99.085
53.76	100.061	53.76	99.085
53.77	100.061	53.78	99.084
53.79	100.061	53.79	99.084
53.81	100.061	53.81	99.084
53.82	100.061	53.83	99.083
53.84	100.061	53.84	99.083
53.85	100.061	53.86	99.083
53.87	100.061	53.87	99.082
53.89	100.061	53.89	99.082
53.9	100.061	53.91	99.082
53.92	100.061	53.92	99.081
53.93	100.061	53.94	99.081
53.95	100.061	53.95	99.081
53.97	100.061	53.97	99.08
53.98	100.061	53.98	99.08
54	100.061	54	99.08
54.01	100.061	54.02	99.079
54.03	100.061	54.03	99.079
54.05	100.061	54.05	99.079
54.06	100.061	54.06	99.078
54.08	100.061	54.08	99.078
54.09	100.061	54.1	99.078
54.11	100.061	54.11	99.077
54.13	100.061	54.13	99.077
54.14	100.061	54.14	99.077
54.16	100.061	54.16	99.076
54.17	100.061	54.18	99.076
54.19	100.061	54.19	99.076
54.21	100.06	54.21	99.075
54.22	100.06	54.22	99.075
54.24	100.06	54.24	99.075
54.25	100.06	54.26	99.075
54.27	100.06	54.27	99.074
54.28	100.06	54.29	99.074
54.3	100.06	54.3	99.074
54.32	100.06	54.32	99.073
54.33	100.06	54.34	99.073
54.35	100.06	54.35	99.073
54.36	100.06	54.37	99.072
54.38	100.06	54.38	99.072
54.4	100.06	54.4	99.072
54.41	100.06	54.42	99.071
54.43	100.06	54.43	99.071
54.44	100.06	54.45	99.071
54.46	100.06	54.46	99.07
54.48	100.06	54.48	99.07
54.49	100.06	54.5	99.07
54.51	100.06	54.51	99.069
54.52	100.06	54.53	99.069
54.54	100.06	54.54	99.069
54.56	100.06	54.56	99.068
54.57	100.06	54.57	99.068
54.59	100.06	54.59	99.068
54.6	100.06	54.61	99.067
54.62	100.06	54.62	99.067
54.64	100.06	54.64	99.067
54.65	100.06	54.65	99.066
54.67	100.06	54.67	99.066
54.68	100.06	54.69	99.066
54.7	100.06	54.7	99.065
54.72	100.06	54.72	99.065
54.73	100.06	54.73	99.065
54.75	100.06	54.75	99.065
54.76	100.06	54.77	99.064
54.78	100.06	54.78	99.064
54.8	100.06	54.8	99.064
54.81	100.06	54.81	99.063
54.83	100.06	54.83	99.063
54.84	100.06	54.85	99.063
54.86	100.06	54.86	99.062
54.88	100.06	54.88	99.062
54.89	100.06	54.89	99.062
54.91	100.06	54.91	99.061
54.92	100.06	54.93	99.061
54.94	100.06	54.94	99.061
54.96	100.06	54.96	99.06
54.97	100.06	54.97	99.06
54.99	100.06	54.99	99.06
55	100.06	55.01	99.059
55.02	100.06	55.02	99.059
55.04	100.06	55.04	99.059
55.05	100.06	55.05	99.058
55.07	100.06	55.07	99.058
55.08	100.06	55.09	99.058
55.1	100.06	55.1	99.057
55.12	100.06	55.12	99.057
55.13	100.06	55.13	99.057
55.15	100.06	55.15	99.056
55.16	100.06	55.17	99.056
55.18	100.06	55.18	99.056
55.19	100.06	55.2	99.055
55.21	100.06	55.21	99.055
55.23	100.06	55.23	99.055
55.24	100.06	55.25	99.054
55.26	100.06	55.26	99.054
55.27	100.06	55.28	99.054
55.29	100.06	55.29	99.053
55.31	100.06	55.31	99.053
55.32	100.06	55.33	99.053
55.34	100.06	55.34	99.052
55.35	100.06	55.36	99.052
55.37	100.06	55.37	99.052
55.39	100.06	55.39	99.051
55.4	100.059	55.41	99.051
55.42	100.059	55.42	99.051
55.43	100.059	55.44	99.05
55.45	100.059	55.45	99.05
55.47	100.059	55.47	99.05
55.48	100.059	55.49	99.049
55.5	100.059	55.5	99.049
55.51	100.059	55.52	99.048
55.53	100.059	55.53	99.048
55.55	100.059	55.55	99.048
55.56	100.059	55.57	99.048
55.58	100.059	55.58	99.047
55.59	100.059	55.6	99.047
55.61	100.059	55.61	99.046
55.63	100.059	55.63	99.046
55.64	100.059	55.65	99.046
55.66	100.059	55.66	99.045
55.67	100.059	55.68	99.045
55.69	100.059	55.69	99.045
55.71	100.059	55.71	99.044
55.72	100.059	55.73	99.044
55.74	100.059	55.74	99.044
55.75	100.059	55.76	99.043
55.77	100.059	55.77	99.043
55.79	100.059	55.79	99.043
55.8	100.059	55.81	99.042
55.82	100.059	55.82	99.042
55.83	100.059	55.84	99.042
55.85	100.059	55.85	99.041
55.87	100.059	55.87	99.041
55.88	100.059	55.88	99.041
55.9	100.059	55.9	99.04
55.91	100.059	55.92	99.04
55.93	100.059	55.93	99.039
55.95	100.059	55.95	99.039
55.96	100.059	55.96	99.039
55.98	100.059	55.98	99.039
55.99	100.059	56	99.038
56.01	100.059	56.01	99.038
56.03	100.059	56.03	99.037
56.04	100.059	56.04	99.037
56.06	100.059	56.06	99.037
56.07	100.059	56.08	99.036
56.09	100.059	56.09	99.036
56.11	100.059	56.11	99.036
56.12	100.059	56.12	99.035
56.14	100.059	56.14	99.035
56.15	100.059	56.16	99.035
56.17	100.059	56.17	99.034
56.19	100.059	56.19	99.034
56.2	100.059	56.2	99.034
56.22	100.059	56.22	99.033
56.23	100.059	56.24	99.033
56.25	100.059	56.25	99.033
56.27	100.059	56.27	99.032
56.28	100.059	56.28	99.032
56.3	100.059	56.3	99.031
56.31	100.059	56.32	99.031
56.33	100.059	56.33	99.031
56.35	100.059	56.35	99.03
56.36	100.059	56.37	99.03
56.38	100.059	56.38	99.03
56.39	100.058	56.4	99.029
56.41	100.058	56.41	99.029
56.43	100.059	56.43	99.029
56.44	100.058	56.45	99.028
56.46	100.058	56.46	99.028
56.47	100.058	56.48	99.028
56.49	100.058	56.49	99.027
56.51	100.058	56.51	99.027
56.52	100.058	56.53	99.027
56.54	100.058	56.54	99.026
56.55	100.058	56.56	99.026
56.57	100.058	56.57	99.025
56.59	100.058	56.59	99.025
56.6	100.058	56.61	99.025
56.62	100.058	56.62	99.024
56.63	100.058	56.64	99.024
56.65	100.058	56.65	99.024
56.67	100.058	56.67	99.023
56.68	100.058	56.69	99.023
56.7	100.058	56.7	99.023
56.71	100.058	56.72	99.022
56.73	100.058	56.73	99.022
56.75	100.058	56.75	99.021
56.76	100.058	56.77	99.021
56.78	100.058	56.78	99.021
56.79	100.058	56.8	99.02
56.81	100.058	56.81	99.02
56.83	100.058	56.83	99.02
56.84	100.058	56.85	99.019
56.86	100.058	56.86	99.019
56.87	100.058	56.88	99.019
56.89	100.058	56.89	99.018
56.91	100.058	56.91	99.018
56.92	100.058	56.93	99.017
56.94	100.058	56.94	99.017
56.95	100.058	56.96	99.017
56.97	100.058	56.97	99.016
56.99	100.058	56.99	99.016
57	100.058	57.01	99.016
57.02	100.058	57.02	99.015
57.04	100.058	57.04	99.015
57.05	100.058	57.05	99.015
57.07	100.058	57.07	99.014
57.08	100.058	57.09	99.014
57.1	100.058	57.1	99.014
57.12	100.058	57.12	99.013
57.13	100.058	57.13	99.013
57.15	100.058	57.15	99.012
57.16	100.057	57.17	99.012
57.18	100.057	57.18	99.012
57.2	100.058	57.2	99.011
57.21	100.058	57.21	99.011
57.23	100.058	57.23	99.011
57.24	100.057	57.25	99.01
57.26	100.057	57.26	99.01
57.28	100.057	57.28	99.01
57.29	100.057	57.29	99.009
57.31	100.057	57.31	99.009
57.32	100.057	57.33	99.009
57.34	100.057	57.34	99.008
57.36	100.057	57.36	99.008
57.37	100.057	57.37	99.007
57.39	100.057	57.39	99.007
57.4	100.057	57.41	99.007
57.42	100.057	57.42	99.006
57.44	100.057	57.44	99.006
57.45	100.057	57.45	99.006
57.47	100.057	57.47	99.005
57.48	100.057	57.49	99.005
57.5	100.057	57.5	99.005
57.52	100.057	57.52	99.004
57.53	100.057	57.53	99.004
57.55	100.057	57.55	99.003
57.56	100.057	57.57	99.003
57.58	100.057	57.58	99.003
57.6	100.057	57.6	99.002
57.61	100.057	57.61	99.002
57.63	100.057	57.63	99.002
57.64	100.057	57.65	99.001
57.66	100.057	57.66	99.001
57.68	100.057	57.68	99.001
57.69	100.057	57.7	99
57.71	100.057	57.71	99
57.72	100.057	57.73	98.999
57.74	100.056	57.74	98.999
57.76	100.057	57.76	98.999
57.77	100.057	57.78	98.998
57.79	100.057	57.79	98.998
57.8	100.056	57.81	98.998
57.82	100.056	57.82	98.997
57.84	100.056	57.84	98.997
57.85	100.056	57.86	98.996
57.87	100.056	57.87	98.996
57.88	100.056	57.89	98.996
57.9	100.056	57.9	98.995
57.92	100.056	57.92	98.995
57.93	100.056	57.94	98.995
57.95	100.056	57.95	98.994
57.96	100.056	57.97	98.994
57.98	100.056	57.98	98.994
58	100.056	58	98.993
58.01	100.056	58.02	98.993
58.03	100.056	58.03	98.992
58.05	100.056	58.05	98.992
58.06	100.056	58.06	98.992
58.08	100.056	58.08	98.991
58.09	100.056	58.1	98.991
58.11	100.056	58.11	98.991
58.13	100.056	58.13	98.99
58.14	100.056	58.14	98.99
58.16	100.056	58.16	98.989
58.17	100.056	58.18	98.989
58.19	100.056	58.19	98.989
58.21	100.056	58.21	98.988
58.22	100.056	58.22	98.988
58.24	100.056	58.24	98.988
58.25	100.056	58.26	98.987
58.27	100.056	58.27	98.987
58.29	100.055	58.29	98.986
58.3	100.056	58.3	98.986
58.32	100.056	58.32	98.986
58.33	100.055	58.34	98.985
58.35	100.055	58.35	98.985
58.37	100.055	58.37	98.985
58.38	100.055	58.38	98.984
58.4	100.055	58.4	98.984
58.41	100.055	58.42	98.983
58.43	100.055	58.43	98.983
58.45	100.055	58.45	98.983
58.46	100.055	58.47	98.982
58.48	100.055	58.48	98.982
58.49	100.055	58.5	98.982
58.51	100.055	58.51	98.981
58.53	100.055	58.53	98.981
58.54	100.055	58.55	98.98
58.56	100.055	58.56	98.98
58.57	100.055	58.58	98.98
58.59	100.055	58.59	98.979
58.61	100.055	58.61	98.979
58.62	100.055	58.63	98.979
58.64	100.055	58.64	98.978
58.66	100.055	58.66	98.978
58.67	100.055	58.67	98.977
58.69	100.054	58.69	98.977
58.7	100.054	58.71	98.977
58.72	100.054	58.72	98.976
58.74	100.054	58.74	98.976
58.75	100.054	58.75	98.976
58.77	100.054	58.77	98.975
58.78	100.054	58.79	98.975
58.8	100.054	58.8	98.974
58.82	100.054	58.82	98.974
58.83	100.054	58.83	98.974
58.85	100.054	58.85	98.973
58.86	100.054	58.87	98.973
58.88	100.054	58.88	98.973
58.9	100.054	58.9	98.972
58.91	100.054	58.92	98.972
58.93	100.054	58.93	98.971
58.94	100.054	58.95	98.971
58.96	100.054	58.96	98.971
58.98	100.054	58.98	98.97
58.99	100.054	59	98.97
59.01	100.054	59.01	98.969
59.02	100.054	59.03	98.969
59.04	100.054	59.04	98.969
59.06	100.053	59.06	98.968
59.07	100.053	59.08	98.968
59.09	100.053	59.09	98.968
59.11	100.053	59.11	98.967
59.12	100.053	59.12	98.967
59.14	100.053	59.14	98.966
59.15	100.053	59.16	98.966
59.17	100.053	59.17	98.966
59.19	100.053	59.19	98.965
59.2	100.053	59.2	98.965
59.22	100.053	59.22	98.965
59.23	100.053	59.24	98.964
59.25	100.053	59.25	98.964
59.27	100.053	59.27	98.963
59.28	100.053	59.28	98.963
59.3	100.053	59.3	98.963
59.31	100.053	59.32	98.962
59.33	100.053	59.33	98.962
59.35	100.053	59.35	98.961
59.36	100.053	59.37	98.961
59.38	100.053	59.38	98.961
59.39	100.053	59.4	98.96
59.41	100.053	59.41	98.96
59.43	100.053	59.43	98.96
59.44	100.053	59.45	98.959
59.46	100.053	59.46	98.959
59.47	100.053	59.48	98.958
59.49	100.053	59.49	98.958
59.51	100.053	59.51	98.958
59.52	100.053	59.53	98.957
59.54	100.053	59.54	98.957
59.56	100.053	59.56	98.956
59.57	100.053	59.57	98.956
59.59	100.053	59.59	98.956
59.6	100.053	59.61	98.955
59.62	100.053	59.62	98.955
59.64	100.053	59.64	98.954
59.65	100.053	59.65	98.954
59.67	100.053	59.67	98.954
59.68	100.053	59.69	98.953
59.7	100.053	59.7	98.953
59.72	100.053	59.72	98.953
59.73	100.053	59.74	98.952
59.75	100.052	59.75	98.952
59.76	100.052	59.77	98.951
59.78	100.052	59.78	98.951
59.8	100.052	59.8	98.951
59.81	100.052	59.82	98.95
59.83	100.052	59.83	98.95
59.85	100.052	59.85	98.949
59.86	100.052	59.86	98.949
59.88	100.052	59.88	98.949
59.89	100.052	59.9	98.948
59.91	100.052	59.91	98.948
59.93	100.052	59.93	98.948
59.94	100.052	59.94	98.947
59.96	100.052	59.96	98.947
59.97	100.052	59.98	98.946
59.99	100.052	59.99	98.946
60.01	100.052	60.01	98.946
60.02	100.052	60.02	98.945
60.04	100.052	60.04	98.945
60.05	100.052	60.06	98.944
60.07	100.052	60.07	98.944
60.09	100.052	60.09	98.944
60.1	100.052	60.11	98.943
60.12	100.052	60.12	98.943
60.13	100.051	60.14	98.942
60.15	100.051	60.15	98.942
60.17	100.052	60.17	98.942
60.18	100.051	60.19	98.941
60.2	100.051	60.2	98.941
60.22	100.051	60.22	98.94
60.23	100.051	60.23	98.94
60.25	100.051	60.25	98.94
60.26	100.051	60.27	98.939
60.28	100.051	60.28	98.939
60.3	100.051	60.3	98.938
60.31	100.051	60.31	98.938
60.33	100.051	60.33	98.938
60.34	100.051	60.35	98.937
60.36	100.051	60.36	98.937
60.38	100.051	60.38	98.936
60.39	100.051	60.4	98.936
60.41	100.051	60.41	98.936
60.42	100.051	60.43	98.935
60.44	100.051	60.44	98.935
60.46	100.051	60.46	98.934
60.47	100.051	60.48	98.934
60.49	100.051	60.49	98.934
60.51	100.051	60.51	98.933
60.52	100.051	60.52	98.933
60.54	100.051	60.54	98.932
60.55	100.051	60.56	98.932
60.57	100.051	60.57	98.932
60.59	100.051	60.59	98.931
60.6	100.051	60.6	98.931
60.62	100.051	60.62	98.93
60.63	100.051	60.64	98.93
60.65	100.051	60.65	98.93
60.67	100.051	60.67	98.929
60.68	100.051	60.69	98.929
60.7	100.051	60.7	98.928
60.72	100.051	60.72	98.928
60.73	100.051	60.73	98.928
60.75	100.051	60.75	98.927
60.76	100.051	60.77	98.927
60.78	100.051	60.78	98.926
60.8	100.051	60.8	98.926
60.81	100.051	60.81	98.925
60.83	100.051	60.83	98.925
60.84	100.051	60.85	98.925
60.86	100.051	60.86	98.924
60.88	100.051	60.88	98.924
60.89	100.051	60.9	98.923
60.91	100.051	60.91	98.923
60.92	100.051	60.93	98.923
60.94	100.051	60.94	98.922
60.96	100.051	60.96	98.922
60.97	100.051	60.98	98.921
60.99	100.05	60.99	98.921
61.01	100.05	61.01	98.921
61.02	100.05	61.02	98.92
61.04	100.05	61.04	98.92
61.05	100.05	61.06	98.919
61.07	100.05	61.07	98.919
61.09	100.05	61.09	98.918
61.1	100.05	61.1	98.918
61.12	100.05	61.12	98.918
61.13	100.05	61.14	98.917
61.15	100.05	61.15	98.917
61.17	100.05	61.17	98.916
61.18	100.05	61.19	98.916
61.2	100.05	61.2	98.916
61.22	100.05	61.22	98.915
61.23	100.05	61.23	98.915
61.25	100.05	61.25	98.914
61.26	100.05	61.27	98.914
61.28	100.05	61.28	98.914
61.3	100.05	61.3	98.913
61.31	100.05	61.31	98.913
61.33	100.05	61.33	98.912
61.34	100.05	61.35	98.912
61.36	100.05	61.36	98.911
61.38	100.05	61.38	98.911
61.39	100.05	61.4	98.911
61.41	100.049	61.41	98.91
61.42	100.049	61.43	98.91
61.44	100.049	61.44	98.909
61.46	100.049	61.46	98.909
61.47	100.049	61.48	98.909
61.49	100.049	61.49	98.908
61.51	100.049	61.51	98.908
61.52	100.049	61.52	98.907
61.54	100.049	61.54	98.907
61.55	100.049	61.56	98.906
61.57	100.049	61.57	98.906
61.59	100.049	61.59	98.906
61.6	100.049	61.61	98.905
61.62	100.049	61.62	98.905
61.63	100.049	61.64	98.904
61.65	100.049	61.65	98.904
61.67	100.049	61.67	98.903
61.68	100.049	61.69	98.903
61.7	100.049	61.7	98.903
61.72	100.049	61.72	98.902
61.73	100.049	61.73	98.902
61.75	100.049	61.75	98.901
61.76	100.049	61.77	98.901
61.78	100.049	61.78	98.9
61.8	100.049	61.8	98.9
61.81	100.049	61.82	98.9
61.83	100.049	61.83	98.899
61.84	100.049	61.85	98.899
61.86	100.049	61.86	98.898
61.88	100.049	61.88	98.898
61.89	100.049	61.9	98.898
61.91	100.049	61.91	98.897
61.93	100.049	61.93	98.897
61.94	100.049	61.94	98.896
61.96	100.048	61.96	98.896
61.97	100.048	61.98	98.895
61.99	100.048	61.99	98.895
62.01	100.048	62.01	98.895
62.02	100.048	62.03	98.894
62.04	100.048	62.04	98.894
62.05	100.048	62.06	98.893
62.07	100.048	62.07	98.893
62.09	100.048	62.09	98.893
62.1	100.048	62.11	98.892
62.12	100.048	62.12	98.892
62.14	100.048	62.14	98.891
62.15	100.048	62.15	98.891
62.17	100.048	62.17	98.89
62.18	100.048	62.19	98.89
62.2	100.048	62.2	98.89
62.22	100.048	62.22	98.889
62.23	100.048	62.24	98.889
62.25	100.048	62.25	98.888
62.26	100.048	62.27	98.888
62.28	100.048	62.28	98.887
62.3	100.048	62.3	98.887
62.31	100.048	62.32	98.887
62.33	100.048	62.33	98.886
62.35	100.048	62.35	98.886
62.36	100.048	62.36	98.885
62.38	100.048	62.38	98.885
62.39	100.048	62.4	98.884
62.41	100.048	62.41	98.884
62.43	100.048	62.43	98.884
62.44	100.048	62.45	98.883
62.46	100.048	62.46	98.883
62.48	100.048	62.48	98.882
62.49	100.048	62.49	98.882
62.51	100.048	62.51	98.881
62.52	100.048	62.53	98.881
62.54	100.048	62.54	98.881
62.56	100.047	62.56	98.88
62.57	100.048	62.57	98.88
62.59	100.048	62.59	98.879
62.6	100.048	62.61	98.879
62.62	100.047	62.62	98.878
62.64	100.047	62.64	98.878
62.65	100.047	62.66	98.878
62.67	100.047	62.67	98.877
62.69	100.047	62.69	98.877
62.7	100.047	62.7	98.876
62.72	100.047	62.72	98.876
62.73	100.047	62.74	98.875
62.75	100.047	62.75	98.875
62.77	100.047	62.77	98.875
62.78	100.047	62.78	98.874
62.8	100.047	62.8	98.874
62.81	100.047	62.82	98.873
62.83	100.047	62.83	98.873
62.85	100.047	62.85	98.872
62.86	100.047	62.87	98.872
62.88	100.047	62.88	98.872
62.9	100.047	62.9	98.871
62.91	100.047	62.91	98.871
62.93	100.047	62.93	98.87
62.94	100.046	62.95	98.87
62.96	100.046	62.96	98.869
62.98	100.046	62.98	98.869
62.99	100.046	63	98.869
63.01	100.046	63.01	98.868
63.03	100.046	63.03	98.868
63.04	100.046	63.04	98.867
63.06	100.046	63.06	98.867
63.07	100.046	63.08	98.866
63.09	100.046	63.09	98.866
63.11	100.046	63.11	98.865
63.12	100.046	63.12	98.865
63.14	100.046	63.14	98.865
63.15	100.046	63.16	98.864
63.17	100.046	63.17	98.864
63.19	100.046	63.19	98.863
63.2	100.046	63.21	98.863
63.22	100.046	63.22	98.862
63.24	100.046	63.24	98.862
63.25	100.046	63.25	98.862
63.27	100.046	63.27	98.861
63.28	100.046	63.29	98.861
63.3	100.046	63.3	98.86
63.32	100.046	63.32	98.86
63.33	100.046	63.34	98.859
63.35	100.046	63.35	98.859
63.37	100.046	63.37	98.858
63.38	100.045	63.38	98.858
63.4	100.045	63.4	98.857
63.41	100.045	63.42	98.857
63.43	100.045	63.43	98.857
63.45	100.045	63.45	98.856
63.46	100.045	63.46	98.856
63.48	100.045	63.48	98.855
63.49	100.045	63.5	98.855
63.51	100.045	63.51	98.854
63.53	100.045	63.53	98.854
63.54	100.045	63.55	98.854
63.56	100.045	63.56	98.853
63.58	100.045	63.58	98.853
63.59	100.045	63.59	98.852
63.61	100.045	63.61	98.852
63.62	100.045	63.63	98.851
63.64	100.045	63.64	98.851
63.66	100.045	63.66	98.85
63.67	100.044	63.68	98.85
63.69	100.044	63.69	98.85
63.71	100.044	63.71	98.849
63.72	100.044	63.72	98.849
63.74	100.044	63.74	98.848
63.75	100.044	63.76	98.848
63.77	100.044	63.77	98.847
63.79	100.044	63.79	98.847
63.8	100.044	63.81	98.846
63.82	100.044	63.82	98.846
63.84	100.044	63.84	98.846
63.85	100.044	63.85	98.845
63.87	100.044	63.87	98.845
63.88	100.044	63.89	98.844
63.9	100.044	63.9	98.844
63.92	100.044	63.92	98.843
63.93	100.044	63.93	98.843
63.95	100.044	63.95	98.842
63.97	100.044	63.97	98.842
63.98	100.044	63.98	98.841
64	100.044	64	98.841
64.01	100.044	64.02	98.841
64.03	100.044	64.03	98.84
64.05	100.044	64.05	98.84
64.06	100.044	64.06	98.839
64.08	100.043	64.08	98.839
64.09	100.043	64.1	98.838
64.11	100.043	64.11	98.838
64.13	100.043	64.13	98.838
64.14	100.043	64.15	98.837
64.16	100.043	64.16	98.837
64.18	100.043	64.18	98.836
64.19	100.043	64.19	98.836
64.21	100.043	64.21	98.835
64.22	100.043	64.23	98.835
64.24	100.043	64.24	98.834
64.26	100.043	64.26	98.834
64.27	100.043	64.28	98.834
64.29	100.043	64.29	98.833
64.31	100.043	64.31	98.833
64.32	100.043	64.32	98.832
64.34	100.043	64.34	98.832
64.35	100.043	64.36	98.831
64.37	100.043	64.37	98.831
64.39	100.043	64.39	98.83
64.4	100.043	64.41	98.83
64.42	100.043	64.42	98.829
64.44	100.043	64.44	98.829
64.45	100.043	64.45	98.829
64.47	100.043	64.47	98.828
64.48	100.043	64.49	98.828
64.5	100.043	64.5	98.827
64.52	100.043	64.52	98.827
64.53	100.043	64.54	98.826
64.55	100.042	64.55	98.826
64.57	100.042	64.57	98.825
64.58	100.042	64.58	98.825
64.6	100.042	64.6	98.825
64.61	100.042	64.62	98.824
64.63	100.042	64.63	98.824
64.65	100.042	64.65	98.823
64.66	100.042	64.66	98.823
64.68	100.042	64.68	98.822
64.7	100.042	64.7	98.822
64.71	100.042	64.71	98.821
64.73	100.042	64.73	98.821
64.74	100.042	64.75	98.82
64.76	100.042	64.76	98.82
64.78	100.042	64.78	98.82
64.79	100.042	64.79	98.819
64.81	100.042	64.81	98.819
64.83	100.042	64.83	98.818
64.84	100.042	64.84	98.818
64.86	100.042	64.86	98.817
64.87	100.042	64.88	98.817
64.89	100.041	64.89	98.816
64.91	100.041	64.91	98.816
64.92	100.041	64.92	98.815
64.94	100.041	64.94	98.815
64.96	100.041	64.96	98.815
64.97	100.041	64.97	98.814
64.99	100.041	64.99	98.814
65	100.041	65.01	98.813
65.02	100.041	65.02	98.813
65.04	100.041	65.04	98.812
65.05	100.041	65.05	98.812
65.07	100.041	65.07	98.811
65.09	100.041	65.09	98.811
65.1	100.041	65.1	98.81
65.12	100.041	65.12	98.81
65.13	100.041	65.14	98.809
65.15	100.041	65.15	98.809
65.17	100.041	65.17	98.809
65.18	100.041	65.18	98.808
65.2	100.041	65.2	98.808
65.22	100.041	65.22	98.807
65.23	100.041	65.23	98.807
65.25	100.04	65.25	98.806
65.26	100.04	65.27	98.806
65.28	100.04	65.28	98.805
65.3	100.04	65.3	98.805
65.31	100.04	65.31	98.804
65.33	100.04	65.33	98.804
65.35	100.04	65.35	98.804
65.36	100.04	65.36	98.803
65.38	100.04	65.38	98.803
65.39	100.04	65.4	98.802
65.41	100.04	65.41	98.802
65.43	100.04	65.43	98.801
65.44	100.04	65.44	98.801
65.46	100.04	65.46	98.8
65.48	100.04	65.48	98.8
65.49	100.04	65.49	98.799
65.51	100.04	65.51	98.799
65.52	100.04	65.53	98.799
65.54	100.04	65.54	98.798
65.56	100.04	65.56	98.798
65.57	100.04	65.57	98.797
65.59	100.04	65.59	98.797
65.61	100.04	65.61	98.796
65.62	100.04	65.62	98.796
65.64	100.04	65.64	98.795
65.65	100.04	65.66	98.795
65.67	100.04	65.67	98.794
65.69	100.04	65.69	98.794
65.7	100.04	65.71	98.793
65.72	100.039	65.72	98.793
65.74	100.039	65.74	98.792
65.75	100.039	65.75	98.792
65.77	100.039	65.77	98.792
65.78	100.039	65.79	98.791
65.8	100.039	65.8	98.791
65.82	100.039	65.82	98.79
65.83	100.039	65.84	98.79
65.85	100.039	65.85	98.789
65.87	100.039	65.87	98.789
65.88	100.039	65.88	98.788
65.9	100.039	65.9	98.788
65.91	100.039	65.92	98.787
65.93	100.039	65.93	98.787
65.95	100.039	65.95	98.787
65.96	100.039	65.97	98.786
65.98	100.039	65.98	98.786
66	100.039	66	98.785
66.01	100.039	66.01	98.785
66.03	100.039	66.03	98.784
66.05	100.039	66.05	98.784
66.06	100.039	66.06	98.783
66.08	100.039	66.08	98.783
66.09	100.038	66.1	98.782
66.11	100.038	66.11	98.782
66.13	100.038	66.13	98.781
66.14	100.038	66.14	98.781
66.16	100.038	66.16	98.78
66.18	100.038	66.18	98.78
66.19	100.038	66.19	98.779
66.21	100.038	66.21	98.779
66.22	100.038	66.23	98.779
66.24	100.038	66.24	98.778
66.26	100.038	66.26	98.778
66.27	100.038	66.27	98.777
66.29	100.038	66.29	98.777
66.31	100.038	66.31	98.776
66.32	100.038	66.32	98.776
66.34	100.038	66.34	98.775
66.35	100.038	66.36	98.775
66.37	100.037	66.37	98.774
66.39	100.037	66.39	98.774
66.4	100.037	66.4	98.773
66.42	100.037	66.42	98.773
66.44	100.037	66.44	98.772
66.45	100.037	66.45	98.772
66.47	100.037	66.47	98.771
66.48	100.037	66.49	98.771
66.5	100.037	66.5	98.771
66.52	100.037	66.52	98.77
66.53	100.037	66.54	98.77
66.55	100.037	66.55	98.769
66.57	100.037	66.57	98.769
66.58	100.037	66.58	98.768
66.6	100.037	66.6	98.768
66.62	100.037	66.62	98.767
66.63	100.037	66.63	98.767
66.65	100.037	66.65	98.766
66.66	100.037	66.67	98.766
66.68	100.037	66.68	98.765
66.7	100.037	66.7	98.765
66.71	100.037	66.71	98.764
66.73	100.036	66.73	98.764
66.75	100.036	66.75	98.763
66.76	100.036	66.76	98.763
66.78	100.036	66.78	98.762
66.79	100.036	66.8	98.762
66.81	100.036	66.81	98.761
66.83	100.036	66.83	98.761
66.84	100.036	66.84	98.76
66.86	100.036	66.86	98.76
66.88	100.036	66.88	98.76
66.89	100.036	66.89	98.759
66.91	100.036	66.91	98.759
66.92	100.036	66.93	98.758
66.94	100.036	66.94	98.758
66.96	100.036	66.96	98.757
66.97	100.036	66.98	98.757
66.99	100.036	66.99	98.756
67.01	100.036	67.01	98.756
67.02	100.036	67.02	98.755
67.04	100.036	67.04	98.755
67.06	100.036	67.06	98.754
67.07	100.036	67.07	98.754
67.09	100.035	67.09	98.753
67.1	100.035	67.11	98.753
67.12	100.035	67.12	98.752
67.14	100.035	67.14	98.752
67.15	100.035	67.15	98.751
67.17	100.035	67.17	98.751
67.19	100.035	67.19	98.75
67.2	100.035	67.2	98.75
[truncated: 43,620 more rows]

## Sheet: Fig. 3b
t = 0		t = 24 h
ε	σ	ε	σ
0	-0.000786364	0	-0.000508197
0.00090174	0.01195	0.00088	0.02097
0.00332	0.08961	0.0032	0.04103
0.00642	0.19795	0.00616	0.0713
0.0098	0.30248	0.00939	0.09997
0.01325	0.3974	0.0127	0.11726
0.01674	0.49507	0.01604	0.1357
0.02025	0.5872	0.01939	0.15
0.02374	0.67614	0.02273	0.16384
0.02724	0.76322	0.02608	0.17469
0.03074	0.84801	0.02943	0.18507
0.03425	0.92848	0.03278	0.19638
0.03774	1.00406	0.03612	0.20639
0.04126	1.07681	0.03947	0.21467
0.04476	1.14407	0.04282	0.22297
0.04825	1.20961	0.04617	0.22989
0.05177	1.27179	0.04952	0.23911
0.05526	1.33273	0.05287	0.2477
0.05876	1.38911	0.05621	0.2539
0.06226	1.44343	0.05956	0.25943
0.06577	1.49439	0.06291	0.26687
0.06926	1.54374	0.06626	0.27208
0.07277	1.58977	0.06961	0.277
0.07626	1.63147	0.07295	0.28213
0.07978	1.67112	0.0763	0.28708
0.08328	1.70888	0.07965	0.28741
0.08677	1.74445	0.083	0.29387
0.09029	1.77818	0.08635	0.29423
0.09378	1.80872	0.0897	0.30384
0.09729	1.83953	0.09304	0.3038
0.10078	1.86696	0.09639	0.30869
0.10429	1.89176	0.09974	0.30874
0.1078	1.91686	0.10309	0.31528
0.11129	1.93829	0.10644	0.31541
0.11479	1.95663	0.10978	0.31562
0.1183	1.9727	0.11313	0.31603
0.1218	1.99073	0.11648	0.32102
0.12531	2.00675	0.11983	0.32128
0.12881	2.02104	0.12318	0.32584
0.1323	2.03601	0.12653	0.3259
0.1358	2.04922	0.12987	0.32611
0.13931	2.06256	0.13322	0.32639
0.14281	2.07211	0.13657	0.33075
0.14632	2.08121	0.13992	0.33093
0.14982	2.08972	0.14327	0.33107
0.15331	2.09595	0.14662	0.33131
0.15682	2.1028	0.14996	0.33152
0.16032	2.11052	0.15331	0.33631
0.16382	2.11987	0.15666	0.33628
0.16733	2.12527	0.16001	0.33669
0.17082	2.13172	0.16335	0.33684
0.17434	2.13777	0.1667	0.33721
0.17783	2.14222	0.17005	0.33762
0.18133	2.14588	0.1734	0.34344
0.18485	2.14925	0.17675	0.34348
0.18834	2.15322	0.1801	0.34361
0.19183	2.15693	0.18345	0.34369
0.19534	2.16207	0.18679	0.34833
0.19885	2.16666	0.19014	0.34841
0.20235	2.16949	0.19349	0.34866
0.20585	2.17351	0.19684	0.34889
0.20934	2.17702	0.20018	0.35334
0.21286	2.18108	0.20353	0.35341
0.21635	2.18116	0.20688	0.35357
0.21986	2.18528	0.21023	0.35385
0.22337	2.18773	0.21358	0.35421
0.22686	2.18791	0.21693	0.35448
0.23035	2.19172	0.22028	0.36089
0.23386	2.1959	0.22362	0.36079
0.23737	2.19608	0.22697	0.3609
0.24087	2.19941	0.23032	0.36098
0.24437	2.20181	0.23367	0.36105
0.24787	2.2063	0.23702	0.36133
0.25138	2.20637	0.24037	0.36164
0.25487	2.20657	0.24371	0.36195
0.25837	2.20676	0.24706	0.36211
0.26189	2.21101	0.25041	0.3623
0.26538	2.21119	0.25376	0.36269
0.26889	2.21461	0.25711	0.3629
0.27239	2.2181	0.26045	0.36318
0.27589	2.21833	0.2638	0.36762
0.27939	2.22262	0.26715	0.36759
0.2829	2.22284	0.2705	0.36757
0.28641	2.22576	0.27385	0.36767
0.2899	2.22589	0.2772	0.3677
0.29339	2.22602	0.28054	0.3679
0.2969	2.22885	0.28389	0.36797
0.30041	2.23129	0.28724	0.36815
0.3039	2.23459	0.29059	0.37333
0.30742	2.23479	0.29394	0.37326
0.31091	2.23885	0.29728	0.37308
0.31441	2.24179	0.30063	0.37334
0.31791	2.24198	0.30398	0.37359
0.32142	2.24219	0.30733	0.37395
0.32493	2.24553	0.31068	0.37433
0.32842	2.24564	0.31403	0.37452
0.33191	2.2484	0.31737	0.37975
0.33543	2.25113	0.32072	0.37987
0.33893	2.2543	0.32407	0.38016
0.34242	2.25449	0.32742	0.38038
0.34594	2.25842	0.33076	0.38057
0.34943	2.25862	0.33412	0.38592
0.35293	2.26238	0.33746	0.38589
0.35644	2.26256	0.34081	0.38597
0.35994	2.26554	0.34416	0.38603
0.36345	2.26562	0.34751	0.38615
0.36694	2.26851	0.35085	0.38649
0.37044	2.27094	0.3542	0.38677
0.37395	2.27116	0.35755	0.38711
0.37745	2.27443	0.3609	0.38731
0.38095	2.27691	0.36425	0.38764
0.38446	2.27965	0.3676	0.39195
0.38795	2.27976	0.37095	0.39208
0.39145	2.28288	0.37429	0.39211
0.39496	2.28301	0.37764	0.39216
0.39846	2.28318	0.38099	0.39221
0.40197	2.28575	0.38434	0.39225
0.40547	2.28595	0.38769	0.39233
0.40898	2.29089	0.39103	0.39252
0.41247	2.29108	0.39438	0.39279
0.41598	2.29483	0.39773	0.39297
0.41947	2.29781	0.40108	0.39326
0.42298	2.29795	0.40443	0.39367
0.42647	2.29816	0.40778	0.39408
0.42999	2.30101	0.41112	0.39438
0.43348	2.30107	0.41447	0.39472
0.43698	2.30127	0.41782	0.39952
0.4405	2.30515	0.42117	0.39959
0.44399	2.30796	0.42452	0.39964
0.4475	2.31094	0.42787	0.39972
0.45099	2.31362	0.43121	0.40426
0.4545	2.31383	0.43456	0.40434
0.45799	2.31755	0.43791	0.40443
0.4615	2.31769	0.44126	0.40466
0.46499	2.31784	0.44461	0.405
0.46851	2.32059	0.44795	0.4051
0.472	2.32079	0.4513	0.41008
0.4755	2.3253	0.45465	0.41018
0.47902	2.32552	0.458	0.41044
0.48251	2.33054	0.46134	0.41067
0.486	2.33071	0.46469	0.41084
0.48952	2.33493	0.46804	0.41515
0.49302	2.33502	0.47139	0.41516
0.49652	2.3376	0.47474	0.41538
0.50003	2.33781	0.47809	0.41569
0.50352	2.3406	0.48144	0.41579
0.50703	2.34074	0.48478	0.41608
0.51052	2.3436	0.48813	0.41644
0.51404	2.34605	0.49148	0.41677
0.51754	2.34627	0.49483	0.41705
0.52103	2.34928	0.49818	0.41728
0.52452	2.35227	0.50153	0.41764
0.52804	2.35246	0.50487	0.4219
0.53154	2.35607	0.50822	0.42198
0.53504	2.35612	0.51157	0.42187
0.53855	2.35626	0.51492	0.42189
0.54204	2.3588	0.51827	0.42172
0.54555	2.35895	0.52162	0.42185
0.54904	2.36194	0.52496	0.42197
0.55256	2.3647	0.52831	0.42195
0.55606	2.36737	0.53166	0.42208
0.55955	2.36759	0.535	0.42223
0.56307	2.37176	0.53836	0.42252
0.56656	2.37194	0.5417	0.42277
0.57007	2.37216	0.54505	0.42295
0.57357	2.37463	0.5484	0.42333
0.57707	2.3748	0.55175	0.42352
0.58056	2.37877	0.5551	0.42874
0.58407	2.38119	0.55845	0.42884
0.58757	2.38463	0.56179	0.429
0.59108	2.38779	0.56514	0.4291
0.59458	2.38798	0.56849	0.42933
0.59808	2.391	0.57184	0.43533
0.60159	2.39115	0.57519	0.43548
0.60508	2.39134	0.57853	0.43541
0.60858	2.39422	0.58188	0.43562
0.61209	2.39443	0.58523	0.43579
0.61559	2.39888	0.58858	0.43615
0.61908	2.40243	0.59193	0.44079
0.6226	2.4025	0.59527	0.44087
0.62609	2.40632	0.59862	0.44108
0.6296	2.40875	0.60197	0.44108
0.63311	2.40889	0.60532	0.44144
0.6366	2.40911	0.60867	0.44582
0.64011	2.41325	0.61202	0.44572
0.6436	2.41341	0.61537	0.44566
0.64711	2.41584	0.61871	0.44546
0.65061	2.41825	0.62206	0.44564
0.65411	2.42065	0.62541	0.44567
0.65763	2.42086	0.62876	0.4459
0.66112	2.42499	0.63211	0.446
0.66461	2.42518	0.63545	0.44608
0.66812	2.42892	0.6388	0.44625
0.67163	2.43135	0.64215	0.44651
0.67512	2.43151	0.6455	0.44657
0.67863	2.43166	0.64885	0.44662
0.68212	2.43496	0.6522	0.44675
0.68564	2.43511	0.65554	0.44692
0.68913	2.43792	0.65889	0.44707
0.69263	2.44082	0.66224	0.44738
0.69615	2.44348	0.66559	0.44774
0.69964	2.4464	0.66894	0.44807
0.70313	2.4466	0.67228	0.44836
0.70665	2.45045	0.67563	0.45385
0.71015	2.45057	0.67898	0.45379
0.71364	2.45079	0.68233	0.45379
0.71715	2.45425	0.68568	0.45387
0.72065	2.45448	0.68903	0.45426
0.72416	2.45957	0.69237	0.45467
0.72765	2.46202	0.69572	0.45941
0.73116	2.46536	0.69907	0.45946
0.73467	2.46559	0.70242	0.45977
0.73816	2.46982	0.70577	0.46011
0.74165	2.46984	0.70912	0.46046
0.74517	2.47218	0.71246	0.46072
0.74867	2.47467	0.71581	0.46556
0.75217	2.47483	0.71916	0.46567
0.75568	2.47846	0.72251	0.46579
0.75917	2.48168	0.72586	0.46587
0.76268	2.48475	0.7292	0.46611
0.76617	2.48495	0.73255	0.46643
0.76969	2.48866	0.7359	0.46677
0.77319	2.48887	0.73925	0.47166
0.77668	2.49178	0.7426	0.47157
0.78017	2.49193	0.74594	0.47143
0.78369	2.49576	0.74929	0.47133
0.78719	2.49591	0.75264	0.47128
0.79069	2.49841	0.75599	0.47141
0.7942	2.50182	0.75934	0.47149
0.79771	2.50203	0.76268	0.47182
0.8012	2.50547	0.76603	0.4718
0.8047	2.5057	0.76938	0.472
0.8082	2.51066	0.77273	0.47228
0.81171	2.51089	0.77608	0.47267
0.8152	2.5142	0.77943	0.47293
0.81872	2.51431	0.78278	0.47321
0.82221	2.51708	0.78612	0.47359
0.82571	2.51721	0.78947	0.47392
0.82922	2.52175	0.79282	0.47984
0.83272	2.52455	0.79617	0.47997
0.83621	2.52801	0.79951	0.48002
0.83973	2.53078	0.80287	0.48011
0.84322	2.53318	0.80621	0.48036
0.84673	2.53336	0.80956	0.48544
0.85023	2.53688	0.81291	0.48539
0.85373	2.53705	0.81626	0.48539
0.85724	2.54004	0.81961	0.48552
0.86073	2.54295	0.82295	0.48582
0.86424	2.54619	0.8263	0.48616
0.86774	2.54915	0.82965	0.48654
0.87124	2.55231	0.833	0.49233
0.87473	2.55514	0.83635	0.49231
0.87825	2.55533	0.8397	0.49221
0.88174	2.55801	0.84304	0.49248
0.88525	2.56048	0.84639	0.49274
0.88876	2.56068	0.84974	0.49295
0.89225	2.56434	0.85309	0.4931
0.89576	2.56674	0.85644	0.49334
0.89925	2.57009	0.85978	0.49808
0.90276	2.57255	0.86313	0.49792
0.90626	2.5727	0.86648	0.49793
0.90976	2.57736	0.86983	0.49803
0.91328	2.57756	0.87318	0.49811
0.91677	2.58059	0.87653	0.49816
0.92026	2.58074	0.87987	0.49818
0.92378	2.58471	0.88322	0.49841
0.92728	2.58488	0.88657	0.49848
0.93077	2.58841	0.88992	0.49861
0.93428	2.59101	0.89327	0.4988
0.93778	2.59377	0.89662	0.49898
0.94128	2.59668	0.89996	0.49934
0.94478	2.59689	0.90331	0.49962
0.94828	2.60188	0.90666	0.50451
0.9518	2.60206	0.91001	0.50439
0.95529	2.60524	0.91335	0.50438
0.95878	2.60797	0.9167	0.50456
0.9623	2.60813	0.92005	0.50474
0.9658	2.61172	0.9234	0.50505
0.96929	2.61428	0.92675	0.50921
0.97281	2.61804	0.9301	0.50931
0.9763	2.6208	0.93345	0.50941
0.97981	2.62417	0.93679	0.50961
0.9833	2.62699	0.94014	0.50995
0.98681	2.62714	0.94349	0.51444
0.99032	2.62991	0.94684	0.51443
0.99381	2.63252	0.95019	0.51451
0.9973	2.63265	0.95353	0.51484
1.00082	2.63646	0.95688	0.51513
1.00432	2.64005	0.96023	0.51548
1.00782	2.64356	0.96358	0.51977
1.01133	2.64618	0.96693	0.51984
1.01482	2.64919	0.97028	0.51992
1.01833	2.65224	0.97362	0.52007
1.02183	2.65238	0.97697	0.52046
1.02534	2.65524	0.98032	0.52052
1.02884	2.65535	0.98367	0.52066
1.03233	2.65898	0.98701	0.52103
1.03583	2.66232	0.99037	0.5259
1.03934	2.66495	0.99371	0.52574
1.04284	2.66792	0.99706	0.52549
1.04635	2.66814	1.00041	0.52566
1.04985	2.67219	1.00376	0.52574
1.05334	2.67493	1.00711	0.52577
1.05686	2.67514	1.01045	0.52597
1.06035	2.6794	1.0138	0.52608
1.06385	2.67957	1.01715	0.52638
1.06736	2.68315	1.0205	0.52648
1.07086	2.68656	1.02385	0.52685
1.07437	2.68934	1.0272	0.52718
1.07786	2.68957	1.03054	0.52744
1.08136	2.69443	1.03389	0.53305
1.08487	2.6973	1.03724	0.53303
1.08837	2.70026	1.04059	0.53307
1.09186	2.70318	1.04394	0.5332
1.09538	2.70339	1.04728	0.53825
1.09887	2.7062	1.05063	0.53834
1.10237	2.70864	1.05398	0.53826
1.10589	2.71173	1.05733	0.53849
1.10938	2.7149	1.06068	0.5388
1.11289	2.71792	1.06402	0.54318
1.11638	2.7209	1.06737	0.5432
1.11989	2.7251	1.07072	0.54334
1.12339	2.7276	1.07407	0.54366
1.12689	2.7278	1.07742	0.54815
1.13041	2.73184	1.08077	0.54805
1.1339	2.73202	1.08412	0.54823
1.13739	2.73578	1.08746	0.54834
1.1409	2.73599	1.09081	0.54857
1.14441	2.74204	1.09416	0.54897
1.14791	2.74545	1.0975	0.5492
1.15141	2.74826	1.10086	0.54956
1.15491	2.7507	1.1042	0.55403
1.15842	2.75342	1.10755	0.55407
1.16191	2.7559	1.1109	0.55423
1.16541	2.75603	1.11425	0.55411
1.16893	2.75923	1.1176	0.55428
1.17242	2.75939	1.12094	0.55438
1.17591	2.76418	1.12429	0.55461
1.17943	2.76812	1.12764	0.55489
1.18293	2.77063	1.13099	0.55508
1.18642	2.77395	1.13434	0.55534
1.18994	2.77413	1.13769	0.55575
1.19343	2.77849	1.14103	0.55998
1.19693	2.77872	1.14438	0.55998
1.20043	2.78383	1.14773	0.5599
1.20394	2.78401	1.15108	0.56002
1.20745	2.78776	1.15442	0.56033
1.21094	2.79067	1.15778	0.56064
1.21446	2.79387	1.16112	0.56085
1.21795	2.7975	1.16447	0.56538
1.22145	2.80011	1.16782	0.56552
1.22494	2.80307	1.17117	0.5657
1.22846	2.80566	1.17452	0.57075
1.23195	2.80945	1.17787	0.57072
1.23546	2.80966	1.18121	0.5707
1.23895	2.81374	1.18456	0.57087
1.24246	2.81394	1.18791	0.57123
1.24597	2.81866	1.19126	0.57605
1.24946	2.82176	1.19461	0.57613
1.25296	2.82453	1.19795	0.57634
1.25647	2.82837	1.2013	0.57656
1.25997	2.83223	1.20465	0.57679
1.26348	2.83461	1.208	0.5811
1.26698	2.83697	1.21135	0.58131
1.27047	2.8372	1.2147	0.58141
1.27398	2.84159	1.21804	0.58161
1.27748	2.8417	1.22139	0.58162
1.28098	2.8458	1.22474	0.58192
1.28449	2.84961	1.22809	0.58228
1.28799	2.85255	1.23143	0.58259
1.29148	2.8558	1.23478	0.58287
1.29499	2.85854	1.23813	0.58316
1.29849	2.86127	1.24148	0.58795
1.302	2.8615	1.24483	0.58802
1.3055	2.86549	1.24818	0.58789
1.30899	2.8657	1.25153	0.5879
1.31251	2.87037	1.25487	0.58797
1.316	2.87287	1.25822	0.58831
1.3195	2.8767	1.26157	0.58857
1.32302	2.88	1.26492	0.58874
1.32651	2.88299	1.26827	0.58905
1.33	2.88583	1.27161	0.58936
1.33351	2.8889	1.27496	0.59413
1.33702	2.88912	1.27831	0.59431
1.34052	2.89451	1.28166	0.59434
1.34402	2.89702	1.28501	0.59462
1.34751	2.89945	1.28836	0.59503
1.35103	2.90231	1.2917	0.60021
1.35452	2.90657	1.29505	0.60031
1.35803	2.90962	1.2984	0.60043
1.36154	2.91324	1.30175	0.6008
1.36503	2.91615	1.3051	0.60108
1.36854	2.92038	1.30845	0.60659
1.37203	2.92313	1.31179	0.60669
1.37554	2.92599	1.31514	0.60677
1.37904	2.92617	1.31849	0.60708
1.38254	2.93067	1.32184	0.60716
1.38604	2.93369	1.32519	0.61259
1.38955	2.93815	1.32853	0.61274
1.39304	2.93835	1.33188	0.61297
1.39654	2.943	1.33523	0.61302
1.40006	2.94734	1.33858	0.61313
1.40355	2.95128	1.34193	0.61726
1.40706	2.95149	1.34528	0.61746
1.41056	2.95546	1.34862	0.61738
1.41406	2.95786	1.35197	0.61749
1.41756	2.95806	1.35532	0.61757
1.42107	2.96286	1.35867	0.61766
1.42458	2.9674	1.36202	0.61795
1.42807	2.97141	1.36536	0.62248
1.43156	2.97435	1.36871	0.6223
1.43508	2.97457	1.37206	0.62202
1.43858	2.98022	1.37541	0.62213
1.44207	2.98304	1.37876	0.62233
1.44559	2.98325	1.38211	0.62236
1.44908	2.98819	1.38545	0.62248
1.45259	2.99064	1.3888	0.62275
1.45608	2.99316	1.39215	0.623
1.45959	2.99776	1.3955	0.62338
1.4631	3.00185	1.39884	0.62374
1.46659	3.00506	1.40219	0.62934
1.47008	3.00815	1.40554	0.62926
1.4736	3.0118	1.40889	0.62928
1.4771	3.01467	1.41224	0.62957
1.48061	3.01806	1.41559	0.6298
1.48411	3.02105	1.41894	0.63016
1.4876	3.02385	1.42228	0.63533
1.49111	3.02735	1.42563	0.63556
1.49461	3.03145	1.42898	0.6358
1.49811	3.03546	1.43233	0.64026
1.50162	3.03848	1.43567	0.6403
1.50511	3.04254	1.43903	0.64028
1.50861	3.04596	1.44237	0.64054
1.51212	3.04928	1.44572	0.64095
1.51562	3.05244	1.44907	0.64133
1.51912	3.0552	1.45242	0.64161
1.52263	3.05536	1.45576	0.64177
1.52612	3.0607	1.45912	0.647
1.52964	3.0652	1.46246	0.64718
1.53313	3.06854	1.46581	0.64711
1.53663	3.07169	1.46916	0.64703
1.54014	3.07636	1.47251	0.64716
1.54364	3.07929	1.47586	0.64746
1.54715	3.08196	1.4792	0.6478
1.55064	3.08485	1.48255	0.64802
1.55415	3.08796	1.4859	0.64808
1.55765	3.08818	1.48925	0.64828
1.56115	3.0932	1.4926	0.64864
1.56464	3.0977	1.49595	0.64892
1.56816	3.10173	1.49929	0.64913
1.57165	3.1043	1.50264	0.64948
1.57515	3.10801	1.50599	0.64977
1.57867	3.11202	1.50934	0.65008
1.58216	3.11467	1.51269	0.65448
1.58567	3.11715	1.51603	0.65449
1.58916	3.11738	1.51938	0.65451
1.59267	3.12356	1.52273	0.65464
1.59617	3.12691	1.52608	0.65474
1.59967	3.13082	1.52943	0.65508
1.60316	3.13481	1.53277	0.65548
1.60668	3.13847	1.53612	0.66069
1.61017	3.14218	1.53947	0.66057
1.61367	3.14542	1.54282	0.66056
1.61719	3.14883	1.54617	0.66074
1.62068	3.14905	1.54952	0.66092
1.62419	3.15468	1.55287	0.66531
1.62769	3.15777	1.55621	0.66508
1.6312	3.16135	1.55956	0.6649
1.63469	3.1647	1.56291	0.6651
1.63819	3.16814	1.56626	0.66518
1.64169	3.17187	1.5696	0.66536
1.6452	3.17596	1.57295	0.66552
1.64869	3.1794	1.5763	0.66552
1.65221	3.1829	1.57965	0.66589
1.65571	3.1854	1.583	0.66608
1.6592	3.18853	1.58635	0.66628
1.66272	3.18875	1.58969	0.66628
1.66621	3.19439	1.59304	0.66638
1.66971	3.19845	1.59639	0.66662
1.67321	3.20252	1.59974	0.6668
1.67672	3.20633	1.60309	0.6669
1.68021	3.21005	1.60643	0.66697
1.68372	3.21299	1.60978	0.66708
1.68721	3.21646	1.61313	0.66748
1.69073	3.2197	1.61648	0.66759
1.69423	3.22237	1.61983	0.66764
1.69772	3.22543	1.62318	0.66743
1.70124	3.22845	1.62653	0.66766
1.70473	3.23299	1.62987	0.66789
1.70823	3.23675	1.63322	0.668
1.71174	3.24152	1.63657	0.66821
1.71524	3.2442	1.63992	0.67307
1.71875	3.24812	1.64327	0.67292
1.72224	3.25089	1.64662	0.67302
1.72574	3.2544	1.64996	0.67295
1.72925	3.2569	1.65331	0.67302
1.73275	3.26036	1.65666	0.67323
1.73625	3.26517	1.66001	0.67341
1.73976	3.26914	1.66336	0.67362
1.74325	3.27223	1.6667	0.67384
1.74675	3.2762	1.67005	0.67423
1.75026	3.28099	1.6734	0.67998
1.75376	3.2849	1.67675	0.67987
1.75727	3.28808	1.6801	0.68
1.76077	3.29095	1.68345	0.68015
1.76426	3.29362	1.68679	0.68036
1.76777	3.29872	1.69014	0.68059
1.77128	3.30184	1.69349	0.68079
1.77477	3.30623	1.69684	0.68107
1.77828	3.30962	1.70019	0.68144
1.78177	3.31417	1.70353	0.68723
1.78529	3.31767	1.70688	0.68718
1.78878	3.32229	1.71023	0.68716
1.79228	3.32501	1.71358	0.68734
1.7958	3.3278	1.71693	0.68743
1.79929	3.33059	1.72028	0.68775
1.8028	3.33422	1.72362	0.68782
1.80629	3.33764	1.72697	0.6881
1.8098	3.34185	1.73032	0.68834
1.81329	3.34482	1.73367	0.68859
1.8168	3.34892	1.73702	0.689
1.82029	3.35311	1.74037	0.68913
1.82381	3.35701	1.74371	0.68933
1.8273	3.35992	1.74706	0.69385
1.83081	3.36292	1.75041	0.69379
1.83432	3.36523	1.75376	0.69372
1.83781	3.36844	1.75711	0.69354
1.84132	3.37196	1.76045	0.69362
1.84482	3.37611	1.7638	0.69379
1.84832	3.3801	1.76715	0.6942
1.85182	3.38426	1.7705	0.69438
1.85532	3.3882	1.77385	0.69457
1.85884	3.39136	1.7772	0.69493
1.86233	3.39531	1.78054	0.69989
1.86582	3.39812	1.78389	0.69979
1.86934	3.40118	1.78724	0.69984
1.87284	3.4048	1.79059	0.7001
1.87633	3.40811	1.79394	0.70026
1.87985	3.41339	1.79728	0.70056
1.88334	3.41721	1.80063	0.70528
1.88684	3.42078	1.80398	0.70543
1.89034	3.42476	1.80733	0.70549
1.89385	3.42857	1.81067	0.70575
1.89736	3.43319	1.81403	0.70985
1.90085	3.43591	1.81737	0.70985
1.90434	3.43614	1.82072	0.71005
1.90785	3.44161	1.82407	0.71036
1.91136	3.44535	1.82742	0.71033
1.91485	3.44949	1.83077	0.71066
1.91837	3.45274	1.83412	0.71074
1.92186	3.45646	1.83746	0.71097
1.92536	3.46012	1.84081	0.71128
1.92886	3.46437	1.84416	0.71149
1.93237	3.46786	1.84751	0.71641
1.93588	3.4703	1.85086	0.71021
1.93937	3.47313	1.8542	0.71062
1.94287	3.47732	1.85755	0.71672
1.94638	3.48075	1.8609	0.71649
1.94988	3.48398	1.86425	0.71623
1.95337	3.48763	1.86759	0.716
1.95689	3.4928	1.87095	0.71616
1.96038	3.49682	1.87429	0.71638
1.96388	3.50031	1.87764	0.71648
1.96739	3.50357	1.88099	0.71646
1.97089	3.50379	1.88434	0.71656
1.97438	3.50941	1.88769	0.71689
1.9779	3.51248	1.89103	0.7172
1.98139	3.5155	1.89438	0.71759
1.9849	3.52016	1.89773	0.71784
1.9884	3.52376	1.90108	0.72316
1.9919	3.52809	1.90442	0.72328
1.99541	3.53254	1.90778	0.72341
1.9989	3.5367	1.91112	0.7238
2.00242	3.53974	1.91447	0.72846
2.00591	3.54236	1.91782	0.72844
2.00941	3.54624	1.92117	0.72857
2.01293	3.54949	1.92451	0.7288
2.01642	3.55411	1.92787	0.72908
2.01991	3.55801	1.93121	0.73459
2.02342	3.56212	1.93456	0.73439
2.02693	3.56629	1.93791	0.73454
2.03042	3.57096	1.94126	0.7347
2.03393	3.57379	1.9446	0.73489
2.03742	3.5775	1.94795	0.73525
2.04094	3.58044	1.9513	0.73541
2.04443	3.58405	1.95465	0.73969
2.04793	3.58755	1.958	0.73967
2.05145	3.59129	1.96135	0.73952
2.05494	3.59586	1.9647	0.73957
2.05843	3.59967	1.96804	0.73951
2.06194	3.59989	1.97139	0.73961
2.06545	3.60665	1.97474	0.73987
2.06895	3.6114	1.97809	0.74003
2.07245	3.61554	1.98144	0.74013
2.07595	3.6157	1.98478	0.74018
2.07946	3.62076	1.98813	0.74041
2.08295	3.62392	1.99148	0.74067
2.08647	3.62806	1.99483	0.74098
2.08997	3.63221	1.99818	0.74097
2.09346	3.63523	2.00153	0.74133
2.09695	3.63928	2.00487	0.74167
2.10047	3.64357	2.00822	0.74649
2.10397	3.64765	2.01157	0.74666
2.10747	3.65127	2.01492	0.74657
2.11098	3.65405	2.01827	0.74672
2.11447	3.65695	2.02162	0.74708
2.11798	3.66056	2.02496	0.74749
2.12147	3.6638	2.02831	0.74784
2.12499	3.66905	2.03166	0.74813
2.12849	3.67305	2.035	0.75389
2.13198	3.67709	2.03836	0.75397
2.13547	3.68113	2.0417	0.75413
2.13899	3.68501	2.04505	0.75441
2.14249	3.68949	2.0484	0.75461
2.14599	3.68968	2.05175	0.75487
2.1495	3.69457	2.0551	0.75526
2.15299	3.69845	2.05845	0.76121
2.1565	3.70267	2.06179	0.76107
2.15999	3.70755	2.06514	0.76102
2.1635	3.71025	2.06849	0.76092
2.16701	3.71412	2.07184	0.76105
2.1705	3.71898	2.07519	0.76139
2.17402	3.72265	2.07853	0.76157
2.17751	3.72538	2.08188	0.76162
2.18102	3.72815	2.08523	0.76185
2.18452	3.73184	2.08858	0.7619
2.18802	3.73631	2.09192	0.76223
2.19153	3.73886	2.09528	0.76246
2.19503	3.74297	2.09862	0.76274
2.19852	3.74662	2.10197	0.76293
2.20203	3.75064	2.10532	0.76298
2.20553	3.7538	2.10867	0.76867
2.20903	3.75781	2.11202	0.76839
2.21254	3.76123	2.11536	0.76818
2.21603	-1.26906	2.11871	0.76815
2.21953	0.31432	2.12206	0.76792
2.22304	0.60063	2.12541	0.76818
2.22654	-1.19533	2.12876	0.76825
2.23003	0.81922	2.13211	0.76833
2.23355	-0.11423	2.13545	0.76859
		2.1388	0.76869
		2.14215	0.77449
		2.1455	0.77413
		2.14885	0.77393
		2.1522	0.77374
		2.15554	0.77369
		2.15889	0.77369
		2.16224	0.77387
		2.16559	0.77392
		2.16893	0.77426
		2.17228	0.77443
		2.17563	0.77969
		2.17898	0.77946
		2.18233	0.77951
		2.18568	0.77936
		2.18903	0.77954
		2.19237	0.77977
		2.19572	0.77962
		2.19907	0.77961
		2.20242	0.77989
		2.20576	0.78025
		2.20912	0.78479
		2.21246	0.78452
		2.21581	0.78431
		2.21916	0.78416
		2.22251	0.78433
		2.22585	0.78436
		2.2292	0.78421
		2.23255	0.78423
		2.2359	0.78428
		2.23925	0.78451
		2.2426	0.78469
		2.24595	0.7848
		2.24929	0.7851
		2.25264	0.7851
		2.25599	0.7853
		2.25934	0.78552
		2.26269	0.7902
		2.26603	0.79002
		2.26938	0.7899
		2.27273	0.7901
		2.27608	0.79031
		2.27942	0.79061
		2.28278	0.79098
		2.28612	0.79115
		2.28947	0.79154
		2.29282	0.79634
		2.29617	0.79652
		2.29952	0.79656
		2.30287	0.79667
		2.30621	0.79695
		2.30956	0.79726
		2.31291	0.80215
		2.31626	0.80208
		2.31961	0.80192
		2.32295	0.8018
		2.3263	0.80192
		2.32965	0.80221
		2.333	0.8023
		2.33634	0.80228
		2.33969	0.80243
		2.34304	0.80662
		2.34639	0.80659
		2.34974	0.8063
		2.35309	0.80615
		2.35644	0.80598
		2.35978	0.80585
		2.36313	0.8058
		2.36648	0.80564
		2.36983	0.80559
		2.37318	0.80574
		2.37653	0.80562
		2.37987	0.8058
		2.38322	0.80574
		2.38657	0.80566
		2.38992	0.80598
		2.39327	0.80615
		2.39662	0.80644
		2.39996	0.80654
		2.40331	0.80664
		2.40666	0.80698
		2.41001	0.80738
		2.41336	0.81239
		2.4167	0.81238
		2.42005	0.8123
		2.4234	0.81244
		2.42675	0.81259
		2.4301	0.81262
		2.43345	0.81277
		2.43679	0.81293
		2.44014	0.81315
		2.44349	0.81323
		2.44684	0.81338
		2.45019	0.81359
		2.45353	0.81362
		2.45688	0.81362
		2.46023	0.81364
		2.46358	0.81364
		2.46693	0.81367
		2.47027	0.81336
		2.47362	0.81338
		2.47697	0.81348
		2.48032	0.8132
		2.48367	0.81303
		2.48702	0.8128
		2.49037	0.81267
		2.49371	0.81272
		2.49706	0.81249
		2.50041	0.81244
		2.50376	0.8122
		2.50711	0.81216
		2.51045	0.81215
		2.5138	0.81205
		2.51715	0.81213
		2.5205	0.812
		2.52385	0.81228
		2.5272	0.81244
		2.53054	0.81249
		2.53389	0.81269
		2.53724	0.81282
		2.54059	0.81715
		2.54393	0.81721
		2.54728	0.81703
		2.55063	0.81707
		2.55398	0.81703
		2.55733	0.81725
		2.56067	0.81723
		2.56403	0.81725
		2.56737	0.81736
		2.57072	0.81726
		2.57407	0.81721
		2.57742	0.81731
		2.58077	0.8173
		2.58412	0.81736
		2.58746	0.8172
		2.59081	0.81707
		2.59416	0.81718
		2.5975	0.81705
		2.60086	0.817
		2.6042	0.81675
		2.60755	0.81659
		2.6109	0.81662
		2.61425	0.81651
		2.6176	0.81639
		2.62094	0.81615
		2.62429	0.81589
		2.62764	0.81597
		2.63099	0.81605
		2.63434	0.81607
		2.63769	0.81602
		2.64103	0.81603
		2.64438	0.81621
		2.64773	0.81634
		2.65108	0.81664
		2.65443	0.81674
		2.65778	0.81702
		2.66112	0.81713
		2.66447	0.81754
		2.66782	0.81764
		2.67117	0.81785
		2.67451	0.81789
		2.67787	0.8181
		2.68121	0.81838
		2.68456	0.81846
		2.68791	0.81848
		2.69126	0.81861
		2.69461	0.81856
		2.69795	0.81864
		2.7013	0.81841
		2.70465	0.81838
		2.708	0.8182
		2.71135	0.81825
		2.7147	0.81807
		2.71804	0.8177
		2.72139	0.81733
		2.72474	0.81731
		2.72809	0.81713
		2.73144	0.81687
		2.73478	0.81661
		2.73813	0.81248
		2.74148	0.8127
		2.74483	0.81272
		2.74818	0.8127
		2.75153	0.81272
		2.75487	0.81266
		2.75822	0.8128
		2.76157	0.81285
		2.76492	0.81297
		2.76827	0.81316
		2.77162	0.81316
		2.77496	0.81316
		2.77831	0.81326
		2.78166	0.81341
		2.785	0.81321
		2.78836	0.80597
		2.7917	0.80598
		2.79505	0.80615
		2.7984	0.80615
		2.80175	0.80602
		2.8051	0.80579
		2.80844	0.80552
		2.81179	0.80531
		2.81514	0.80493
		2.81849	0.80459
		2.82184	0.79775
		2.82519	0.7977
		2.82853	0.79779
		2.83188	0.79757
		2.83523	0.79741
		2.83858	0.79711
		2.84192	0.79218
		2.84528	0.79249
		2.84862	0.79234
		2.85197	0.79234
		2.85532	0.792
		2.85867	0.78631
		2.86201	0.79043
		2.86537	0.78611
		2.86871	0.7862
		2.87206	0.7861
		2.87541	0.78605
		2.87876	0.78603
		2.88211	0.78577
		2.88545	0.78549
		2.8888	0.78533
		2.89215	0.78507
		2.8955	0.7849
		2.89885	0.78461
		2.9022	0.78451
		2.90554	0.78423
		2.90889	0.78415
		2.91224	0.78397
		2.91559	0.78387
		2.91894	0.78389
		2.92228	0.78362
		2.92563	0.78343
		2.92898	0.78328
		2.93233	0.7831
		2.93568	0.78311
		2.93903	0.77866
		2.94237	0.77897
		2.94572	0.7792
		2.94907	0.7791
		2.95242	0.77908
		2.95577	0.77887
		2.95912	0.77875
		2.96246	0.77859
		2.96581	0.77828
		2.96916	0.77803
		2.9725	0.77287
		2.97585	0.77307
		2.9792	0.77307
		2.98255	0.77308
		2.9859	0.77297
		2.98925	0.77262
		2.9926	0.7723
		2.99594	0.7722
		2.99929	0.77195
		3.00264	0.77159
		3.00599	0.76698
		3.00934	0.76702
		3.01269	0.76711
		3.01603	0.76728
		3.01938	0.7672
		3.02273	0.76687
		3.02608	0.7669
		3.02942	0.76675
		3.03278	0.76648
		3.03612	0.76625
		3.03947	0.76607
		3.04282	0.7619
		3.04617	0.76179
		3.04952	0.76174
		3.05287	0.76161
		3.05621	0.75472
		3.05956	0.75452
		3.06291	0.74374
		3.06626	0.73579
		3.06961	0.7213
		3.07295	0.6751
		3.0763	0.49438
		3.07965	-0.01136
		3.083	0.07169
		3.08635	-0.14885
		3.0897	0.06246
		3.09304	-0.01287
		3.09639	-0.10985
		3.09974	0.08561
		3.10309	-0.0807
		3.10643	-0.04167
		3.10978	0.05964
		3.11313	-0.11103
		3.11648	0.0152
		3.11983	0.00592
		3.12318	-0.09602
		3.12653	0.04766
		3.12987	-0.04702
		3.13322	-0.0558
		3.13657	0.04184
		3.13992	-0.07685
		3.14327	-0.00752
		3.14662	0.01308
		3.14996	-0.07816

## Sheet: Fig. 3c
t = 0			t = 24 h
freq.	G'	G''	freq.	G'	G''
0.1	6.37805	11.4687	0.1	2.81708	1.59217
0.12589	7.65255	13.3961	0.12589	3.01855	1.70951
0.15849	9.11021	15.4696	0.15849	3.34195	1.90049
0.19953	10.6544	17.5354	0.19953	3.55301	2.08159
0.25119	12.5719	19.9393	0.25119	3.82024	2.28517
0.31623	14.7887	22.5441	0.31623	4.15279	2.54713
0.39811	17.4402	25.4543	0.39811	4.49445	2.82531
0.50119	20.4121	28.4221	0.50119	4.78535	3.10958
0.63096	23.5714	31.3363	0.63096	5.16881	3.46587
0.79433	26.6902	33.8135	0.79433	5.59693	3.8691
1	30.0197	36.155	1	6.10087	4.34586
1.25893	33.7238	38.665	1.25893	6.65085	4.87895
1.58489	37.4582	40.9019	1.58489	7.3559	5.52686
1.99526	41.0122	42.6835	1.99526	8.06211	6.21839
2.51189	44.275	43.9731	2.51189	8.85057	7.00038
3.16228	47.5361	44.9371	3.16228	9.70373	7.85812
3.98107	50.4999	45.4852	3.98107	10.8079	8.84864
5.01187	52.4076	47.1805	5.01187	11.8655	10.2206
6.30957	54.9315	47.5322	6.30957	13.1509	11.4624
7.94328	56.6894	47.1204	7.94328	14.6334	12.8238
10	58.2963	46.6924	10	16.2435	14.2927
12.5893	60.7884	46.7046	12.5893	18.1417	15.9291
15.8489	62.4776	46.1578	15.8489	20.2036	17.7006
19.9526	63.7969	45.4319	19.9526	22.5801	19.6371
25.1189	64.3884	44.2875	25.1189	25.1705	21.6887
31.6228	65.0859	43.219	31.6228	29.0041	24.3408
39.8107	65.0446	41.9655	39.8107	32.775	27.0209
50.1187	65.1217	40.6724	50.1187	36.7063	29.4614
63.0957	69.5096	41.632	63.0957	40.0733	32.1598
79.4328	67.2028	39.0757	79.4328	41.3489	33.2389
100	68.8285	43.1815	100	46.5901	36.926

## Sheet: Fig. 3d-f
Fig. 3d
	t = 0		t = 24 h
f	E	SD	E	SD	R
0.2	11.2	1.3	6.53	1.53	0.583
0.3	12.6	1.05	4.85	0.86	0.38492
0.4	17.47	1.07	4	0.75	0.22896
0.5	27.9	2.9	4.66	1.01	0.167
0.6	31	1.82	4.43	0.99	0.1429
0.7	40.07	3.62	5.77	0.23	0.144
Fig. 3e
	t = 0		t = 24 h
f	Γ	SD	Γ	SD	R
0.3	69.78	31.86	614	80	8.65578
0.4	95.55	19.06	589.46	86.03	6.16913
0.5	79.1	25.9	463	53.9	5.85335
0.6	62.09	16.83	195.39	55.89	3.14688
0.7	32.76	5.84	13.11	1.3	0.4
Fig. 3f
	t = 0		t = 24 h
X	Γ	SD	Γ	SD	R
0	98.2	34	346.2	59.6	3.52546
0.15	89.1	23.9	458	69.9	5.1403
0.4	60.4	24	195	53.7	6.4658
0.25	67.4	19.3	435.8	36.2	3.22848
1	49	23	45	21	0.91837

## Sheet: Fig. 4b
	Eeff	SD
Upper-0	39.73	3.4
Lower-0	39.6	4.4
Upper-24	4.92359	0.32
Lower-24	5.8828	0.51

## Sheet: Fig. 4d
PBzMA		AUA t = 0		t = 10 min		t = 1 h		t = 6 h		t = 16 h		t = 24 h		t = 48 h		t = 72 h
Wavenumber	Abs.	Wavenumber	Abs.	Wavenumber	Abs.	Wavenumber	Abs.	Wavenumber	Abs.	Wavenumber	Abs.	Wavenumber	Abs.	Wavenumber	Abs.	Wavenumber	Abs.
1098.31	0.17159	1098.31	0.14326	1098.31	0.14524	1098.31	0.15392	1098.31	0.14735	1098.31	0.14928	1098.31	0.15021	1098.31	0.14815	1098.31	0.14725
1098.79	0.17427	1098.79	0.14366	1098.79	0.14551	1098.79	0.15421	1098.79	0.14757	1098.79	0.14947	1098.79	0.15039	1098.79	0.14834	1098.79	0.14743
1099.27	0.17704	1099.27	0.14421	1099.27	0.14594	1099.27	0.15465	1099.27	0.14792	1099.27	0.14979	1099.27	0.15068	1099.27	0.14865	1099.27	0.14774
1099.76	0.17989	1099.76	0.14491	1099.76	0.14651	1099.76	0.15521	1099.76	0.14839	1099.76	0.15025	1099.76	0.15108	1099.76	0.14909	1099.76	0.14818
1100.24	0.18283	1100.24	0.14575	1100.24	0.14721	1100.24	0.15588	1100.24	0.14897	1100.24	0.15083	1100.24	0.15158	1100.24	0.14965	1100.24	0.14874
1100.72	0.18583	1100.72	0.14671	1100.72	0.14803	1100.72	0.15665	1100.72	0.14967	1100.72	0.15153	1100.72	0.15218	1100.72	0.15032	1100.72	0.1494
1101.2	0.18889	1101.2	0.14779	1101.2	0.14895	1101.2	0.1575	1101.2	0.15048	1101.2	0.15234	1101.2	0.15288	1101.2	0.1511	1101.2	0.15018
1101.68	0.19201	1101.68	0.14898	1101.68	0.14998	1101.68	0.15844	1101.68	0.1514	1101.68	0.15327	1101.68	0.15371	1101.68	0.15198	1101.68	0.15106
1102.16	0.19521	1102.16	0.15029	1102.16	0.15111	1102.16	0.15948	1102.16	0.15244	1102.16	0.15431	1102.16	0.15467	1102.16	0.15299	1102.16	0.15205
1102.65	0.19849	1102.65	0.15173	1102.65	0.15235	1102.65	0.16063	1102.65	0.15361	1102.65	0.1555	1102.65	0.15577	1102.65	0.1541	1102.65	0.15316
1103.13	0.20182	1103.13	0.15329	1103.13	0.15369	1103.13	0.16189	1103.13	0.15489	1103.13	0.15681	1103.13	0.15699	1103.13	0.15534	1103.13	0.15439
1103.61	0.20519	1103.61	0.15495	1103.61	0.15512	1103.61	0.16325	1103.61	0.15627	1103.61	0.15824	1103.61	0.15833	1103.61	0.15667	1103.61	0.15571
1104.09	0.20855	1104.09	0.15671	1104.09	0.15663	1104.09	0.1647	1104.09	0.15772	1104.09	0.15975	1104.09	0.15975	1104.09	0.15809	1104.09	0.15712
1104.58	0.21188	1104.58	0.15852	1104.58	0.15821	1104.58	0.16621	1104.58	0.15922	1104.58	0.16132	1104.58	0.16122	1104.58	0.15958	1104.58	0.1586
1105.06	0.21516	1105.06	0.16039	1105.06	0.15986	1105.06	0.16779	1105.06	0.16076	1105.06	0.16293	1105.06	0.16274	1105.06	0.16112	1105.06	0.16013
1105.54	0.21843	1105.54	0.16232	1105.54	0.16157	1105.54	0.16943	1105.54	0.16236	1105.54	0.16458	1105.54	0.16431	1105.54	0.16273	1105.54	0.16172
1106.02	0.2217	1106.02	0.16432	1106.02	0.16337	1106.02	0.17114	1106.02	0.16403	1106.02	0.16627	1106.02	0.16594	1106.02	0.1644	1106.02	0.16338
1106.5	0.22502	1106.5	0.1664	1106.5	0.16525	1106.5	0.17295	1106.5	0.16578	1106.5	0.16801	1106.5	0.16763	1106.5	0.16614	1106.5	0.1651
1106.99	0.22839	1106.99	0.16855	1106.99	0.1672	1106.99	0.17484	1106.99	0.16762	1106.99	0.16981	1106.99	0.1694	1106.99	0.16795	1106.99	0.1669
1107.47	0.23182	1107.47	0.17076	1107.47	0.1692	1107.47	0.1768	1107.47	0.16952	1107.47	0.17166	1107.47	0.17121	1107.47	0.16982	1107.47	0.16876
1107.95	0.23526	1107.95	0.17301	1107.95	0.17124	1107.95	0.17882	1107.95	0.17146	1107.95	0.17355	1107.95	0.17308	1107.95	0.17175	1107.95	0.17068
1108.43	0.23871	1108.43	0.17529	1108.43	0.1733	1108.43	0.18088	1108.43	0.17344	1108.43	0.17549	1108.43	0.17498	1108.43	0.17372	1108.43	0.17263
1108.91	0.24214	1108.91	0.1776	1108.91	0.1754	1108.91	0.183	1108.91	0.17545	1108.91	0.17747	1108.91	0.17691	1108.91	0.17574	1108.91	0.17464
1109.4	0.24557	1109.4	0.17996	1109.4	0.17755	1109.4	0.18518	1109.4	0.17752	1109.4	0.17953	1109.4	0.17891	1109.4	0.17783	1109.4	0.17671
1109.88	0.24902	1109.88	0.1824	1109.88	0.17979	1109.88	0.18745	1109.88	0.17966	1109.88	0.18168	1109.88	0.18099	1109.88	0.18	1109.88	0.17886
1110.36	0.25252	1110.36	0.18494	1110.36	0.18214	1110.36	0.18984	1110.36	0.18191	1110.36	0.18396	1110.36	0.18318	1110.36	0.18228	1110.36	0.18113
1110.84	0.25606	1110.84	0.1876	1110.84	0.18461	1110.84	0.19234	1110.84	0.18427	1110.84	0.18636	1110.84	0.18548	1110.84	0.18468	1110.84	0.18351
1111.33	0.25961	1111.33	0.19036	1111.33	0.18719	1111.33	0.19495	1111.33	0.18675	1111.33	0.18888	1111.33	0.1879	1111.33	0.1872	1111.33	0.18601
1111.81	0.26315	1111.81	0.19322	1111.81	0.18985	1111.81	0.19763	1111.81	0.18933	1111.81	0.1915	1111.81	0.1904	1111.81	0.18981	1111.81	0.1886
1112.29	0.26663	1112.29	0.19616	1112.29	0.19259	1112.29	0.20039	1112.29	0.19198	1112.29	0.19419	1112.29	0.19297	1112.29	0.19251	1112.29	0.19128
1112.77	0.27005	1112.77	0.19919	1112.77	0.19541	1112.77	0.20321	1112.77	0.19471	1112.77	0.19696	1112.77	0.1956	1112.77	0.1953	1112.77	0.19404
1113.25	0.27342	1113.25	0.20234	1113.25	0.19831	1113.25	0.20613	1113.25	0.19753	1113.25	0.19981	1113.25	0.19831	1113.25	0.19818	1113.25	0.1969
1113.74	0.27675	1113.74	0.20566	1113.74	0.20134	1113.74	0.20918	1113.74	0.20045	1113.74	0.20276	1113.74	0.20112	1113.74	0.20117	1113.74	0.19986
1114.22	0.28008	1114.22	0.20917	1114.22	0.2045	1114.22	0.21239	1114.22	0.20351	1114.22	0.20583	1114.22	0.20405	1114.22	0.20429	1114.22	0.20296
1114.7	0.28338	1114.7	0.21289	1114.7	0.20782	1114.7	0.21575	1114.7	0.2067	1114.7	0.20902	1114.7	0.2071	1114.7	0.20755	1114.7	0.20619
1115.18	0.28662	1115.18	0.2168	1115.18	0.21127	1115.18	0.21926	1115.18	0.21002	1115.18	0.21232	1115.18	0.21026	1115.18	0.21092	1115.18	0.20954
1115.66	0.28974	1115.66	0.22086	1115.66	0.21483	1115.66	0.22288	1115.66	0.21344	1115.66	0.21571	1115.66	0.21351	1115.66	0.21438	1115.66	0.21297
1116.15	0.29273	1116.15	0.22506	1116.15	0.21848	1116.15	0.22658	1116.15	0.21695	1116.15	0.21917	1116.15	0.21684	1116.15	0.21789	1116.15	0.21645
1116.63	0.29557	1116.63	0.22935	1116.63	0.2222	1116.63	0.23035	1116.63	0.22053	1116.63	0.22269	1116.63	0.22023	1116.63	0.22145	1116.63	0.21998
1117.11	0.29831	1117.11	0.23376	1117.11	0.22601	1117.11	0.2342	1117.11	0.2242	1117.11	0.2263	1117.11	0.22372	1117.11	0.22506	1117.11	0.22356
1117.59	0.301	1117.59	0.23831	1117.59	0.22995	1117.59	0.23816	1117.59	0.22797	1117.59	0.23001	1117.59	0.22732	1117.59	0.22874	1117.59	0.22721
1118.08	0.30367	1118.08	0.24302	1118.08	0.23402	1118.08	0.24226	1118.08	0.23187	1118.08	0.23385	1118.08	0.23105	1118.08	0.23252	1118.08	0.23095
1118.56	0.30633	1118.56	0.2479	1118.56	0.23825	1118.56	0.2465	1118.56	0.23591	1118.56	0.23782	1118.56	0.23491	1118.56	0.23639	1118.56	0.23479
1119.04	0.30898	1119.04	0.25294	1119.04	0.2426	1119.04	0.25088	1119.04	0.24004	1119.04	0.24189	1119.04	0.23888	1119.04	0.24035	1119.04	0.23872
1119.52	0.31156	1119.52	0.25813	1119.52	0.24705	1119.52	0.25537	1119.52	0.24427	1119.52	0.24604	1119.52	0.24293	1119.52	0.24439	1119.52	0.24272
1120	0.31406	1120	0.26346	1120	0.2516	1120	0.25994	1120	0.24856	1120	0.25025	1120	0.24703	1120	0.24849	1120	0.24678
1120.49	0.31648	1120.49	0.26896	1120.49	0.25626	1120.49	0.26461	1120.49	0.25294	1120.49	0.25453	1120.49	0.25119	1120.49	0.25267	1120.49	0.25092
1120.97	0.31889	1120.97	0.27468	1120.97	0.26107	1120.97	0.26942	1120.97	0.25745	1120.97	0.25891	1120.97	0.25545	1120.97	0.25697	1120.97	0.25518
1121.45	0.32133	1121.45	0.2807	1121.45	0.26609	1121.45	0.27442	1121.45	0.26215	1121.45	0.26347	1121.45	0.25988	1121.45	0.26144	1121.45	0.25961
1121.93	0.32385	1121.93	0.28707	1121.93	0.27139	1121.93	0.27966	1121.93	0.2671	1121.93	0.26826	1121.93	0.26451	1121.93	0.26613	1121.93	0.26426
1122.41	0.32647	1122.41	0.29383	1122.41	0.27699	1122.41	0.28517	1122.41	0.27232	1122.41	0.27329	1122.41	0.26939	1122.41	0.27105	1122.41	0.26913
1122.9	0.32917	1122.9	0.30096	1122.9	0.28288	1122.9	0.29096	1122.9	0.27781	1122.9	0.27857	1122.9	0.27451	1122.9	0.27621	1122.9	0.27424
1123.38	0.33191	1123.38	0.30843	1123.38	0.28904	1123.38	0.29699	1123.38	0.28354	1123.38	0.28408	1123.38	0.27986	1123.38	0.28157	1123.38	0.27956
1123.86	0.33468	1123.86	0.31622	1123.86	0.29546	1123.86	0.30326	1123.86	0.28949	1123.86	0.28981	1123.86	0.28541	1123.86	0.28713	1123.86	0.28506
1124.34	0.33748	1124.34	0.32436	1124.34	0.30217	1124.34	0.30977	1124.34	0.29569	1124.34	0.29577	1124.34	0.29119	1124.34	0.29291	1124.34	0.29078
1124.83	0.34038	1124.83	0.3329	1124.83	0.30921	1124.83	0.31657	1124.83	0.30217	1124.83	0.302	1124.83	0.29723	1124.83	0.29893	1124.83	0.29674
1125.31	0.34343	1125.31	0.34193	1125.31	0.31666	1125.31	0.32372	1125.31	0.30899	1125.31	0.30859	1125.31	0.3036	1125.31	0.30527	1125.31	0.30301
1125.79	0.34668	1125.79	0.35151	1125.79	0.32456	1125.79	0.33127	1125.79	0.31622	1125.79	0.31556	1125.79	0.31035	1125.79	0.31196	1125.79	0.30964
1126.27	0.35012	1126.27	0.36165	1126.27	0.33294	1126.27	0.33925	1126.27	0.32386	1126.27	0.32295	1126.27	0.31749	1126.27	0.31903	1126.27	0.31663
1126.75	0.3537	1126.75	0.3723	1126.75	0.34175	1126.75	0.3476	1126.75	0.33189	1126.75	0.33069	1126.75	0.32499	1126.75	0.32644	1126.75	0.32396
1127.24	0.35734	1127.24	0.38334	1127.24	0.35089	1127.24	0.35625	1127.24	0.34022	1127.24	0.33873	1127.24	0.33279	1127.24	0.33412	1127.24	0.33156
1127.72	0.36097	1127.72	0.39463	1127.72	0.36027	1127.72	0.36512	1127.72	0.34879	1127.72	0.34698	1127.72	0.34082	1127.72	0.34201	1127.72	0.33937
1128.2	0.36457	1128.2	0.40606	1128.2	0.3698	1128.2	0.37415	1128.2	0.35754	1128.2	0.35538	1128.2	0.34904	1128.2	0.35007	1128.2	0.34733
1128.68	0.36816	1128.68	0.41753	1128.68	0.37943	1128.68	0.38328	1128.68	0.36643	1128.68	0.36389	1128.68	0.3574	1128.68	0.35826	1128.68	0.35543
1129.16	0.37177	1129.16	0.42896	1129.16	0.3891	1129.16	0.39248	1129.16	0.37542	1129.16	0.37249	1129.16	0.36588	1129.16	0.36659	1129.16	0.36366
1129.65	0.37542	1129.65	0.44024	1129.65	0.39873	1129.65	0.40167	1129.65	0.38447	1129.65	0.38113	1129.65	0.37442	1129.65	0.375	1129.65	0.37197
1130.13	0.37908	1130.13	0.45117	1130.13	0.40816	1130.13	0.4107	1130.13	0.39342	1130.13	0.3897	1130.13	0.38289	1130.13	0.38339	1130.13	0.38026
1130.61	0.38268	1130.61	0.46145	1130.61	0.41716	1130.61	0.41934	1130.61	0.40208	1130.61	0.398	1130.61	0.39112	1130.61	0.39158	1130.61	0.38835
1131.09	0.38611	1131.09	0.47076	1131.09	0.42547	1131.09	0.42733	1131.09	0.4102	1131.09	0.40582	1131.09	0.3989	1131.09	0.39937	1131.09	0.39604
1131.58	0.38931	1131.58	0.47883	1131.58	0.43286	1131.58	0.43447	1131.58	0.41757	1131.58	0.41295	1131.58	0.40602	1131.58	0.40656	1131.58	0.40314
1132.06	0.39225	1132.06	0.4855	1132.06	0.43919	1132.06	0.44062	1132.06	0.42404	1132.06	0.41926	1132.06	0.41237	1132.06	0.41302	1132.06	0.40951
1132.54	0.39496	1132.54	0.49077	1132.54	0.44444	1132.54	0.44576	1132.54	0.42959	1132.54	0.42473	1132.54	0.41793	1132.54	0.41871	1132.54	0.41513
1133.02	0.39749	1133.02	0.49472	1133.02	0.44866	1133.02	0.44996	1133.02	0.43425	1133.02	0.4294	1133.02	0.42274	1133.02	0.42365	1133.02	0.42
1133.5	0.39988	1133.5	0.4975	1133.5	0.45195	1133.5	0.45329	1133.5	0.43809	1133.5	0.43331	1133.5	0.42683	1133.5	0.4279	1133.5	0.42419
1133.99	0.40209	1133.99	0.49919	1133.99	0.45436	1133.99	0.4558	1133.99	0.44116	1133.99	0.4365	1133.99	0.43024	1133.99	0.43148	1133.99	0.42773
1134.47	0.40404	1134.47	0.49984	1134.47	0.45593	1134.47	0.45752	1134.47	0.44346	1134.47	0.43898	1134.47	0.43297	1134.47	0.43439	1134.47	0.4306
1134.95	0.40563	1134.95	0.49951	1134.95	0.45669	1134.95	0.45847	1134.95	0.44502	1134.95	0.44075	1134.95	0.435	1134.95	0.43663	1134.95	0.43281
1135.43	0.40677	1135.43	0.49831	1135.43	0.45672	1135.43	0.45871	1135.43	0.44589	1135.43	0.44185	1135.43	0.4364	1135.43	0.43825	1135.43	0.43441
1135.91	0.40747	1135.91	0.49643	1135.91	0.4562	1135.91	0.45841	1135.91	0.44623	1135.91	0.44244	1135.91	0.43727	1135.91	0.43936	1135.91	0.4355
1136.4	0.40777	1136.4	0.49417	1136.4	0.45533	1136.4	0.45778	1136.4	0.44623	1136.4	0.44271	1136.4	0.43782	1136.4	0.44014	1136.4	0.43626
1136.88	0.40775	1136.88	0.49177	1136.88	0.45436	1136.88	0.45704	1136.88	0.44611	1136.88	0.44285	1136.88	0.43823	1136.88	0.44078	1136.88	0.43689
1137.36	0.40747	1137.36	0.48945	1137.36	0.45343	1137.36	0.45636	1137.36	0.44602	1137.36	0.44303	1137.36	0.43867	1137.36	0.44142	1137.36	0.43753
1137.84	0.40691	1137.84	0.48724	1137.84	0.4526	1137.84	0.45577	1137.84	0.44599	1137.84	0.44329	1137.84	0.43918	1137.84	0.44211	1137.84	0.43822
1138.33	0.40603	1138.33	0.48509	1138.33	0.45182	1138.33	0.45522	1138.33	0.44598	1138.33	0.44357	1138.33	0.43971	1138.33	0.44282	1138.33	0.43891
1138.81	0.40472	1138.81	0.48288	1138.81	0.451	1138.81	0.4546	1138.81	0.44589	1138.81	0.44378	1138.81	0.44017	1138.81	0.44344	1138.81	0.43952
1139.29	0.40292	1139.29	0.48051	1139.29	0.45003	1139.29	0.45382	1139.29	0.44565	1139.29	0.44382	1139.29	0.44049	1139.29	0.44389	1139.29	0.43997
1139.77	0.40064	1139.77	0.47794	1139.77	0.44889	1139.77	0.45284	1139.77	0.44521	1139.77	0.44366	1139.77	0.44061	1139.77	0.44414	1139.77	0.44021
1140.25	0.39792	1140.25	0.47523	1140.25	0.44761	1140.25	0.4517	1140.25	0.44464	1140.25	0.44333	1140.25	0.44058	1140.25	0.44421	1140.25	0.44028
1140.74	0.39485	1140.74	0.47246	1140.74	0.44623	1140.74	0.45048	1140.74	0.44397	1140.74	0.44289	1140.74	0.44044	1140.74	0.44416	1140.74	0.44023
1141.22	0.39148	1141.22	0.46966	1141.22	0.44479	1141.22	0.44922	1141.22	0.44326	1141.22	0.44237	1141.22	0.44022	1141.22	0.44402	1141.22	0.4401
1141.7	0.38783	1141.7	0.46681	1141.7	0.44325	1141.7	0.44787	1141.7	0.44245	1141.7	0.44173	1141.7	0.4399	1141.7	0.44379	1141.7	0.43986
1142.18	0.38385	1142.18	0.4638	1142.18	0.44152	1142.18	0.44638	1142.18	0.44145	1142.18	0.44091	1142.18	0.4394	1142.18	0.44337	1142.18	0.43946
1142.66	0.37949	1142.66	0.46053	1142.66	0.43951	1142.66	0.44463	1142.66	0.44018	1142.66	0.4398	1142.66	0.43863	1142.66	0.4427	1142.66	0.43879
1143.15	0.37474	1143.15	0.45694	1143.15	0.4372	1143.15	0.44259	1143.15	0.43858	1143.15	0.43836	1143.15	0.43756	1143.15	0.44171	1143.15	0.43782
1143.63	0.36963	1143.63	0.45307	1143.63	0.43464	1143.63	0.4403	1143.63	0.4367	1143.63	0.43662	1143.63	0.43622	1143.63	0.44045	1143.63	0.43657
1144.11	0.36425	1144.11	0.44905	1144.11	0.43193	1144.11	0.43786	1144.11	0.43463	1144.11	0.4347	1144.11	0.43471	1144.11	0.439	1144.11	0.43514
1144.59	0.35869	1144.59	0.44503	1144.59	0.42921	1144.59	0.43542	1144.59	0.43253	1144.59	0.43273	1144.59	0.43315	1144.59	0.43748	1144.59	0.43364
1145.08	0.35304	1145.08	0.44114	1145.08	0.42658	1145.08	0.43308	1145.08	0.4305	1145.08	0.43081	1145.08	0.43162	1145.08	0.43598	1145.08	0.43216
1145.56	0.34733	1145.56	0.43741	1145.56	0.42408	1145.56	0.43084	1145.56	0.42855	1145.56	0.42896	1145.56	0.43014	1145.56	0.43451	1145.56	0.43072
1146.04	0.34154	1146.04	0.43384	1146.04	0.42167	1146.04	0.42868	1146.04	0.42667	1146.04	0.42713	1146.04	0.42864	1146.04	0.43303	1146.04	0.42926
1146.52	0.33567	1146.52	0.43037	1146.52	0.4193	1146.52	0.42651	1146.52	0.42477	1146.52	0.42527	1146.52	0.42707	1146.52	0.43146	1146.52	0.4277
1147	0.32973	1147	0.427	1147	0.41695	1147	0.42428	1147	0.42282	1147	0.4233	1147	0.42538	1147	0.42974	1147	0.42601
1147.49	0.32376	1147.49	0.42374	1147.49	0.41464	1147.49	0.42201	1147.49	0.42083	1147.49	0.42125	1147.49	0.42359	1147.49	0.42788	1147.49	0.42418
1147.97	0.31785	1147.97	0.4207	1147.97	0.41246	1147.97	0.41975	1147.97	0.41888	1147.97	0.41917	1147.97	0.42178	1147.97	0.42594	1147.97	0.42226
1148.45	0.31209	1148.45	0.41796	1148.45	0.41047	1148.45	0.41758	1148.45	0.41703	1148.45	0.41713	1148.45	0.42001	1148.45	0.42399	1148.45	0.42033
1148.93	0.30652	1148.93	0.41556	1148.93	0.40871	1148.93	0.41553	1148.93	0.41532	1148.93	0.41516	1148.93	0.41832	1148.93	0.42206	1148.93	0.41843
1149.41	0.30118	1149.41	0.41345	1149.41	0.40713	1149.41	0.41358	1149.41	0.4137	1149.41	0.41322	1149.41	0.41667	1149.41	0.42014	1149.41	0.41654
1149.9	0.29606	1149.9	0.41153	1149.9	0.40563	1149.9	0.41165	1149.9	0.41207	1149.9	0.41125	1149.9	0.41496	1149.9	0.41814	1149.9	0.41457
1150.38	0.29117	1150.38	0.40967	1150.38	0.4041	1150.38	0.40963	1150.38	0.41031	1150.38	0.40914	1150.38	0.41308	1150.38	0.41598	1150.38	0.41244
1150.86	0.28652	1150.86	0.40777	1150.86	0.40245	1150.86	0.40745	1150.86	0.40835	1150.86	0.40682	1150.86	0.41096	1150.86	0.41359	1150.86	0.41008
1151.34	0.28215	1151.34	0.40582	1151.34	0.40067	1151.34	0.40512	1151.34	0.40618	1151.34	0.40431	1151.34	0.40861	1151.34	0.41098	1151.34	0.4075
1151.83	0.27814	1151.83	0.40386	1151.83	0.39882	1151.83	0.40269	1151.83	0.40385	1151.83	0.40166	1151.83	0.40611	1151.83	0.4082	1151.83	0.40476
1152.31	0.27452	1152.31	0.40196	1152.31	0.39696	1152.31	0.40024	1152.31	0.40146	1152.31	0.39896	1152.31	0.40353	1152.31	0.40535	1152.31	0.40195
1152.79	0.27134	1152.79	0.40017	1152.79	0.39515	1152.79	0.39784	1152.79	0.39908	1152.79	0.39626	1152.79	0.40097	1152.79	0.40249	1152.79	0.39912
1153.27	0.26858	1153.27	0.39849	1153.27	0.39341	1153.27	0.39551	1153.27	0.39672	1153.27	0.39359	1153.27	0.39842	1153.27	0.39963	1153.27	0.3963
1153.75	0.2662	1153.75	0.39687	1153.75	0.39167	1153.75	0.39319	1153.75	0.39436	1153.75	0.3909	1153.75	0.39585	1153.75	0.39673	1153.75	0.39344
1154.24	0.26414	1154.24	0.39526	1154.24	0.38988	1154.24	0.39084	1154.24	0.39194	1154.24	0.38814	1154.24	0.39321	1154.24	0.39375	1154.24	0.39049
1154.72	0.26232	1154.72	0.39362	1154.72	0.38801	1154.72	0.38842	1154.72	0.38944	1154.72	0.38528	1154.72	0.39046	1154.72	0.39064	1154.72	0.38742
1155.2	0.26071	1155.2	0.39198	1155.2	0.38608	1155.2	0.38595	1155.2	0.38687	1155.2	0.38235	1155.2	0.38762	1155.2	0.38744	1155.2	0.38426
1155.68	0.25929	1155.68	0.39042	1155.68	0.38414	1155.68	0.38349	1155.68	0.3843	1155.68	0.37943	1155.68	0.38476	1155.68	0.38422	1155.68	0.38108
1156.16	0.25804	1156.16	0.38904	1156.16	0.38229	1156.16	0.38111	1156.16	0.38181	1156.16	0.3766	1156.16	0.38195	1156.16	0.38105	1156.16	0.37795
1156.65	0.25694	1156.65	0.38792	1156.65	0.38059	1156.65	0.37887	1156.65	0.37944	1156.65	0.37391	1156.65	0.37925	1156.65	0.378	1156.65	0.37494
1157.13	0.25598	1157.13	0.38708	1157.13	0.37905	1157.13	0.37679	1157.13	0.3772	1157.13	0.37136	1157.13	0.37667	1157.13	0.37509	1157.13	0.37206
1157.61	0.25509	1157.61	0.38649	1157.61	0.37764	1157.61	0.37482	1157.61	0.37507	1157.61	0.36894	1157.61	0.37418	1157.61	0.37229	1157.61	0.36929
1158.09	0.25425	1158.09	0.3861	1158.09	0.37633	1158.09	0.37294	1158.09	0.37299	1158.09	0.36658	1158.09	0.37173	1158.09	0.36957	1158.09	0.3666
1158.58	0.25344	1158.58	0.38588	1158.58	0.37509	1158.58	0.37113	1158.58	0.37095	1158.58	0.36427	1158.58	0.36932	1158.58	0.36691	1158.58	0.36398
1159.06	0.25266	1159.06	0.38585	1159.06	0.37395	1159.06	0.36943	1159.06	0.36898	1159.06	0.36205	1159.06	0.36696	1159.06	0.36434	1159.06	0.36144
1159.54	0.25194	1159.54	0.38607	1159.54	0.37297	1159.54	0.3679	1159.54	0.36716	1159.54	0.35998	1159.54	0.36473	1159.54	0.36193	1159.54	0.35906
1160.02	0.25134	1160.02	0.38663	1160.02	0.37224	1160.02	0.36664	1160.02	0.36557	1160.02	0.35814	1160.02	0.36271	1160.02	0.35975	1160.02	0.3569
1160.5	0.25087	1160.5	0.38759	1160.5	0.37181	1160.5	0.36571	1160.5	0.36429	1160.5	0.35661	1160.5	0.36096	1160.5	0.35785	1160.5	0.35503
1160.99	0.25056	1160.99	0.38895	1160.99	0.37167	1160.99	0.3651	1160.99	0.3633	1160.99	0.35539	1160.99	0.35947	1160.99	0.35624	1160.99	0.35343
1161.47	0.25037	1161.47	0.39065	1161.47	0.37178	1161.47	0.36476	1161.47	0.36258	1161.47	0.35443	1161.47	0.35821	1161.47	0.35487	1161.47	0.35207
1161.95	0.25028	1161.95	0.3926	1161.95	0.37207	1161.95	0.36461	1161.95	0.36206	1161.95	0.35368	1161.95	0.35712	1161.95	0.35368	1161.95	0.3509
1162.43	0.25026	1162.43	0.39474	1162.43	0.37247	1162.43	0.36461	1162.43	0.36166	1162.43	0.35307	1162.43	0.35616	1162.43	0.35263	1162.43	0.34986
1162.91	0.25031	1162.91	0.39702	1162.91	0.37299	1162.91	0.36473	1162.91	0.36137	1162.91	0.35259	1162.91	0.35532	1162.91	0.35171	1162.91	0.34895
1163.4	0.25043	1163.4	0.39944	1163.4	0.37362	1163.4	0.36499	1163.4	0.3612	1163.4	0.35224	1163.4	0.35462	1163.4	0.35094	1163.4	0.34819
1163.88	0.25065	1163.88	0.40202	1163.88	0.37441	1163.88	0.36543	1163.88	0.36118	1163.88	0.35206	1163.88	0.3541	1163.88	0.35035	1163.88	0.34761
1164.36	0.25095	1164.36	0.40475	1164.36	0.37535	1164.36	0.36604	1164.36	0.36132	1164.36	0.35204	1164.36	0.35377	1164.36	0.34995	1164.36	0.34722
1164.84	0.25133	1164.84	0.40754	1164.84	0.37639	1164.84	0.3668	1164.84	0.36158	1164.84	0.35215	1164.84	0.35359	1164.84	0.34972	1164.84	0.34699
1165.33	0.25174	1165.33	0.41027	1165.33	0.37744	1165.33	0.3676	1165.33	0.36189	1165.33	0.35232	1165.33	0.35347	1165.33	0.34958	1165.33	0.34685
1165.81	0.25212	1165.81	0.41279	1165.81	0.37838	1165.81	0.36833	1165.81	0.36216	1165.81	0.35247	1165.81	0.35334	1165.81	0.34946	1165.81	0.34673
1166.29	0.25244	1166.29	0.41501	1166.29	0.37914	1166.29	0.36892	1166.29	0.36233	1166.29	0.35255	1166.29	0.35312	1166.29	0.34929	1166.29	0.34656
1166.77	0.25266	1166.77	0.4169	1166.77	0.37971	1166.77	0.36934	1166.77	0.36239	1166.77	0.35254	1166.77	0.35281	1166.77	0.34906	1166.77	0.34634
1167.25	0.25281	1167.25	0.41852	1167.25	0.38013	1167.25	0.36963	1167.25	0.36237	1167.25	0.35248	1167.25	0.35245	1167.25	0.34881	1167.25	0.34608
1167.74	0.25289	1167.74	0.41996	1167.74	0.38047	1167.74	0.36987	1167.74	0.36233	1167.74	0.35243	1167.74	0.3521	1167.74	0.34857	1167.74	0.34585
1168.22	0.2529	1168.22	0.42132	1168.22	0.38079	1168.22	0.37011	1168.22	0.36233	1168.22	0.35243	1168.22	0.35181	1168.22	0.34839	1168.22	0.34567
1168.7	0.25284	1168.7	0.42261	1168.7	0.38113	1168.7	0.37038	1168.7	0.36237	1168.7	0.35248	1168.7	0.35158	1168.7	0.34826	1168.7	0.34554
1169.18	0.25267	1169.18	0.42382	1169.18	0.38144	1169.18	0.37067	1169.18	0.36241	1169.18	0.35255	1169.18	0.35138	1169.18	0.34814	1169.18	0.34543
1169.66	0.25234	1169.66	0.4249	1169.66	0.3817	1169.66	0.37093	1169.66	0.36242	1169.66	0.35257	1169.66	0.35116	1169.66	0.34799	1169.66	0.34528
1170.15	0.25181	1170.15	0.42585	1170.15	0.3819	1170.15	0.37114	1170.15	0.36236	1170.15	0.35253	1170.15	0.3509	1170.15	0.34778	1170.15	0.34506
1170.63	0.25108	1170.63	0.4267	1170.63	0.38208	1170.63	0.37131	1170.63	0.36227	1170.63	0.35244	1170.63	0.35061	1170.63	0.34751	1170.63	0.3448
1171.11	0.25015	1171.11	0.42759	1171.11	0.38232	1171.11	0.37152	1171.11	0.36221	1171.11	0.35237	1171.11	0.35036	1171.11	0.34725	1171.11	0.34454
1171.59	0.24904	1171.59	0.42863	1171.59	0.38272	1171.59	0.37184	1171.59	0.36224	1171.59	0.35238	1171.59	0.35021	1171.59	0.34705	1171.59	0.34435
1172.08	0.24777	1172.08	0.42994	1172.08	0.38333	1172.08	0.37232	1172.08	0.36243	1172.08	0.35252	1172.08	0.3502	1172.08	0.34698	1172.08	0.34428
1172.56	0.24634	1172.56	0.43151	1172.56	0.38414	1172.56	0.37298	1172.56	0.36279	1172.56	0.35281	1172.56	0.35033	1172.56	0.34703	1172.56	0.34433
1173.04	0.24472	1173.04	0.43329	1173.04	0.38509	1173.04	0.37375	1173.04	0.36325	1173.04	0.3532	1173.04	0.35056	1173.04	0.34717	1173.04	0.34446
1173.52	0.2429	1173.52	0.43516	1173.52	0.3861	1173.52	0.37458	1173.52	0.36377	1173.52	0.35362	1173.52	0.35082	1173.52	0.34733	1173.52	0.34462
1174	0.24085	1174	0.437	1174	0.38709	1174	0.3754	1174	0.36428	1174	0.35402	1174	0.35105	1174	0.34747	1174	0.34476
1174.49	0.23862	1174.49	0.43877	1174.49	0.38805	1174.49	0.37618	1174.49	0.36478	1174.49	0.35439	1174.49	0.35124	1174.49	0.34758	1174.49	0.34487
1174.97	0.23623	1174.97	0.44049	1174.97	0.38901	1174.97	0.37695	1174.97	0.36528	1174.97	0.35474	1174.97	0.35142	1174.97	0.34768	1174.97	0.34497
1175.45	0.23376	1175.45	0.44218	1175.45	0.39002	1175.45	0.37773	1175.45	0.36584	1175.45	0.35513	1175.45	0.35163	1175.45	0.34781	1175.45	0.3451
1175.93	0.23123	1175.93	0.44387	1175.93	0.39111	1175.93	0.37854	1175.93	0.36646	1175.93	0.35557	1175.93	0.35189	1175.93	0.34797	1175.93	0.34526
1176.41	0.22867	1176.41	0.4455	1176.41	0.39225	1176.41	0.37934	1176.41	0.36711	1176.41	0.35602	1176.41	0.35217	1176.41	0.34815	1176.41	0.34544
1176.9	0.22608	1176.9	0.44697	1176.9	0.39335	1176.9	0.38004	1176.9	0.36769	1176.9	0.3564	1176.9	0.3524	1176.9	0.34828	1176.9	0.34556
1177.38	0.22346	1177.38	0.44816	1177.38	0.3943	1177.38	0.38056	1177.38	0.36811	1177.38	0.35664	1177.38	0.35251	1177.38	0.34826	1177.38	0.34555
1177.86	0.2208	1177.86	0.44898	1177.86	0.39501	1177.86	0.38082	1177.86	0.36831	1177.86	0.35667	1177.86	0.35245	1177.86	0.34806	1177.86	0.34535
1178.34	0.21811	1178.34	0.44943	1178.34	0.39547	1178.34	0.38084	1178.34	0.36827	1178.34	0.35648	1178.34	0.35219	1178.34	0.34767	1178.34	0.34496
1178.83	0.2154	1178.83	0.4496	1178.83	0.3957	1178.83	0.38066	1178.83	0.36806	1178.83	0.35614	1178.83	0.3518	1178.83	0.34713	1178.83	0.34443
1179.31	0.2127	1179.31	0.44961	1179.31	0.3958	1179.31	0.38038	1179.31	0.36776	1179.31	0.3557	1179.31	0.35134	1179.31	0.34652	1179.31	0.34382
1179.79	0.21001	1179.79	0.44954	1179.79	0.39583	1179.79	0.38006	1179.79	0.36742	1179.79	0.35524	1179.79	0.35086	1179.79	0.34588	1179.79	0.34319
1180.27	0.20732	1180.27	0.44942	1180.27	0.3958	1180.27	0.37973	1180.27	0.36708	1180.27	0.35478	1180.27	0.35036	1180.27	0.34524	1180.27	0.34255
1180.75	0.2046	1180.75	0.44917	1180.75	0.39568	1180.75	0.37936	1180.75	0.36669	1180.75	0.35428	1180.75	0.34982	1180.75	0.34456	1180.75	0.34189
1181.24	0.2018	1181.24	0.44872	1181.24	0.39541	1181.24	0.37887	1181.24	0.36619	1181.24	0.3537	1181.24	0.34916	1181.24	0.34381	1181.24	0.34115
1181.72	0.19893	1181.72	0.448	1181.72	0.39496	1181.72	0.37824	1181.72	0.36556	1181.72	0.35301	1181.72	0.34837	1181.72	0.34296	1181.72	0.3403
1182.2	0.19597	1182.2	0.44702	1182.2	0.39435	1182.2	0.37748	1182.2	0.36479	1182.2	0.35223	1182.2	0.34745	1182.2	0.342	1182.2	0.33936
1182.68	0.19296	1182.68	0.44588	1182.68	0.39365	1182.68	0.37663	1182.68	0.36395	1182.68	0.35138	1182.68	0.34646	1182.68	0.341	1182.68	0.33837
1183.16	0.18993	1183.16	0.44469	1183.16	0.39293	1183.16	0.37578	1183.16	0.3631	1183.16	0.35055	1183.16	0.34547	1183.16	0.34001	1183.16	0.33739
1183.65	0.1869	1183.65	0.44351	1183.65	0.39225	1183.65	0.37497	1183.65	0.36229	1183.65	0.34974	1183.65	0.34452	1183.65	0.33905	1183.65	0.33644
1184.13	0.18389	1184.13	0.44232	1184.13	0.39158	1184.13	0.37417	1184.13	0.36152	1184.13	0.34895	1184.13	0.34361	1184.13	0.33813	1184.13	0.33552
1184.61	0.18092	1184.61	0.44103	1184.61	0.39085	1184.61	0.37334	1184.61	0.36073	1184.61	0.34811	1184.61	0.3427	1184.61	0.33718	1184.61	0.33458
1185.09	0.17796	1185.09	0.43952	1185.09	0.38996	1185.09	0.37237	1185.09	0.35985	1185.09	0.34715	1185.09	0.34171	1185.09	0.33613	1185.09	0.33355
1185.58	0.17504	1185.58	0.43771	1185.58	0.38884	1185.58	0.37121	1185.58	0.35881	1185.58	0.34602	1185.58	0.3406	1185.58	0.33496	1185.58	0.33239
1186.06	0.17216	1186.06	0.43559	1186.06	0.38748	1186.06	0.36984	1186.06	0.3576	1186.06	0.34472	1186.06	0.33936	1186.06	0.33364	1186.06	0.33109
1186.54	0.16935	1186.54	0.43322	1186.54	0.38593	1186.54	0.3683	1186.54	0.35626	1186.54	0.34331	1186.54	0.33802	1186.54	0.33223	1186.54	0.32969
1187.02	0.16663	1187.02	0.43071	1187.02	0.38426	1187.02	0.36666	1187.02	0.35483	1187.02	0.34184	1187.02	0.33662	1187.02	0.33077	1187.02	0.32825
1187.5	0.164	1187.5	0.42812	1187.5	0.38252	1187.5	0.36496	1187.5	0.35336	1187.5	0.34036	1187.5	0.33519	1187.5	0.3293	1187.5	0.32679
1187.99	0.16145	1187.99	0.42546	1187.99	0.38071	1187.99	0.36321	1187.99	0.35182	1187.99	0.33885	1187.99	0.33373	1187.99	0.32781	1187.99	0.32532
1188.47	0.15898	1188.47	0.42265	1188.47	0.37876	1188.47	0.36134	1188.47	0.35016	1188.47	0.33726	1188.47	0.33218	1188.47	0.32625	1188.47	0.32377
1188.95	0.15654	1188.95	0.4196	1188.95	0.37661	1188.95	0.3593	1188.95	0.34832	1188.95	0.33552	1188.95	0.33047	1188.95	0.32455	1188.95	0.3221
1189.43	0.15412	1189.43	0.41627	1189.43	0.3742	1189.43	0.35703	1189.43	0.34624	1189.43	0.33357	1189.43	0.32858	1189.43	0.32269	1189.43	0.32025
1189.91	0.15171	1189.91	0.41266	1189.91	0.37154	1189.91	0.35453	1189.91	0.34395	1189.91	0.3314	1189.91	0.32649	1189.91	0.32064	1189.91	0.31822
1190.4	0.14929	1190.4	0.40886	1190.4	0.36869	1190.4	0.35186	1190.4	0.34149	1190.4	0.32906	1190.4	0.32425	1190.4	0.31844	1190.4	0.31605
1190.88	0.14687	1190.88	0.40497	1190.88	0.36574	1190.88	0.34908	1190.88	0.33893	1190.88	0.3266	1190.88	0.3219	1190.88	0.31616	1190.88	0.31379
1191.36	0.14444	1191.36	0.40105	1191.36	0.36272	1191.36	0.34623	1191.36	0.33632	1191.36	0.32406	1191.36	0.31947	1191.36	0.31381	1191.36	0.31146
1191.84	0.142	1191.84	0.39709	1191.84	0.35965	1191.84	0.34332	1191.84	0.33365	1191.84	0.32144	1191.84	0.31696	1191.84	0.31138	1191.84	0.30907
1192.33	0.13953	1192.33	0.39301	1192.33	0.35646	1192.33	0.34029	1192.33	0.33088	1192.33	0.31872	1192.33	0.31433	1192.33	0.30886	1192.33	0.30656
1192.81	0.13702	1192.81	0.38872	1192.81	0.35309	1192.81	0.3371	1192.81	0.32792	1192.81	0.31582	1192.81	0.31152	1192.81	0.30616	1192.81	0.3039
1193.29	0.13447	1193.29	0.38417	1193.29	0.34949	1193.29	0.3337	1193.29	0.32475	1193.29	0.31273	1193.29	0.3085	1193.29	0.30328	1193.29	0.30104
1193.77	0.13188	1193.77	0.37936	1193.77	0.34566	1193.77	0.33011	1193.77	0.32134	1193.77	0.30945	1193.77	0.30529	1193.77	0.3002	1193.77	0.298
1194.25	0.12927	1194.25	0.37439	1194.25	0.34165	1194.25	0.32635	1194.25	0.31776	1194.25	0.30603	1194.25	0.30192	1194.25	0.29697	1194.25	0.2948
1194.73	0.12664	1194.73	0.36934	1194.73	0.33753	1194.73	0.32249	1194.73	0.31404	1194.73	0.30249	1194.73	0.29847	1194.73	0.29363	1194.73	0.2915
1195.22	0.12401	1195.22	0.36428	1195.22	0.33334	1195.22	0.31856	1195.22	0.31022	1195.22	0.29889	1195.22	0.29494	1195.22	0.29021	1195.22	0.28811
1195.7	0.1214	1195.7	0.35921	1195.7	0.32907	1195.7	0.31454	1195.7	0.30631	1195.7	0.29519	1195.7	0.29132	1195.7	0.2867	1195.7	0.28463
1196.18	0.11881	1196.18	0.35407	1196.18	0.32468	1196.18	0.31039	1196.18	0.30228	1196.18	0.29136	1196.18	0.28758	1196.18	0.28305	1196.18	0.28102
1196.66	0.11626	1196.66	0.34878	1196.66	0.32011	1196.66	0.30605	1196.66	0.29808	1196.66	0.28736	1196.66	0.28367	1196.66	0.27921	1196.66	0.27722
1197.15	0.11376	1197.15	0.34329	1197.15	0.31533	1197.15	0.3015	1197.15	0.29368	1197.15	0.28315	1197.15	0.27955	1197.15	0.27516	1197.15	0.27321
1197.63	0.11134	1197.63	0.33761	1197.63	0.31036	1197.63	0.29674	1197.63	0.2891	1197.63	0.27875	1197.63	0.27523	1197.63	0.2709	1197.63	0.26898
1198.11	0.10903	1198.11	0.33178	1198.11	0.30525	1198.11	0.29183	1198.11	0.28437	1198.11	0.27419	1198.11	0.27076	1198.11	0.26647	1198.11	0.2646
1198.59	0.10686	1198.59	0.3259	1198.59	0.30005	1198.59	0.28682	1198.59	0.27956	1198.59	0.26954	1198.59	0.26619	1198.59	0.26193	1198.59	0.2601
1199.08	0.10486	1199.08	0.32001	1199.08	0.29482	1199.08	0.28175	1199.08	0.27468	1199.08	0.26483	1199.08	0.26156	1199.08	0.25732	1199.08	0.25553
1199.56	0.10304	1199.56	0.31411	1199.56	0.28955	1199.56	0.27664	1199.56	0.26975	1199.56	0.26004	1199.56	0.25686	1199.56	0.25265	1199.56	0.2509
1200.04	0.10143	1200.04	0.30817	1200.04	0.2842	1200.04	0.27146	1200.04	0.26474	1200.04	0.25517	1200.04	0.25208	1200.04	0.2479	1200.04	0.2462
1200.52	0.10001	1200.52	0.30213	1200.52	0.27875	1200.52	0.26619	1200.52	0.25962	1200.52	0.25018	1200.52	0.24719	1200.52	0.24306	1200.52	0.2414
1201	0.09881	1201	0.29598	1201	0.27317	1201	0.26082	1201	0.25439	1201	0.24507	1201	0.24218	1201	0.23812	1201	0.2365
1201.48	0.09782	1201.48	0.28973	1201.48	0.26749	1201.48	0.25537	1201.48	0.24907	1201.48	0.23987	1201.48	0.23708	1201.48	0.23309	1201.48	0.23152
1201.97	0.09703	1201.97	0.28344	1201.97	0.26175	1201.97	0.24987	1201.97	0.2437	1201.97	0.23463	1201.97	0.23192	1201.97	0.228	1201.97	0.22648
1202.45	0.09645	1202.45	0.27718	1202.45	0.25601	1202.45	0.24439	1202.45	0.23833	1202.45	0.2294	1202.45	0.22676	1202.45	0.22292	1202.45	0.22144
1202.93	0.09609	1202.93	0.27102	1202.93	0.25032	1202.93	0.23896	1202.93	0.233	1202.93	0.22422	1202.93	0.22164	1202.93	0.21787	1202.93	0.21643
1203.41	0.09593	1203.41	0.26496	1203.41	0.24467	1203.41	0.23359	1203.41	0.22772	1203.41	0.21911	1203.41	0.21657	1203.41	0.21287	1203.41	0.21147
1203.9	0.09599	1203.9	0.25899	1203.9	0.23907	1203.9	0.22827	1203.9	0.22249	1203.9	0.21405	1203.9	0.21156	1203.9	0.20793	1203.9	0.20657
1204.38	0.09626	1204.38	0.25309	1204.38	0.23349	1204.38	0.22299	1204.38	0.21729	1204.38	0.20903	1204.38	0.20659	1204.38	0.20303	1204.38	0.20171
1204.86	0.09674	1204.86	0.24722	1204.86	0.22794	1204.86	0.21774	1204.86	0.21213	1204.86	0.20404	1204.86	0.20166	1204.86	0.1982	1204.86	0.19692
1205.34	0.09742	1205.34	0.2414	1205.34	0.22243	1205.34	0.21255	1205.34	0.20703	1205.34	0.19911	1205.34	0.1968	1205.34	0.19343	1205.34	0.19219
1205.83	0.09829	1205.83	0.23567	1205.83	0.21702	1205.83	0.20745	1205.83	0.20201	1205.83	0.19427	1205.83	0.19205	1205.83	0.18878	1205.83	0.18758
1206.31	0.09935	1206.31	0.23006	1206.31	0.21174	1206.31	0.20247	1206.31	0.19713	1206.31	0.18958	1206.31	0.18744	1206.31	0.18427	1206.31	0.18311
1206.79	0.10058	1206.79	0.22459	1206.79	0.20661	1206.79	0.19766	1206.79	0.1924	1206.79	0.18506	1206.79	0.183	1206.79	0.17994	1206.79	0.1788
1207.27	0.10197	1207.27	0.21928	1207.27	0.20166	1207.27	0.193	1207.27	0.18783	1207.27	0.18074	1207.27	0.17874	1207.27	0.17578	1207.27	0.17468
1207.75	0.10349	1207.75	0.21409	1207.75	0.19685	1207.75	0.1885	1207.75	0.18342	1207.75	0.17659	1207.75	0.17465	1207.75	0.17181	1207.75	0.17073
1208.23	0.10509	1208.23	0.20901	1208.23	0.19218	1208.23	0.18414	1208.23	0.17915	1208.23	0.1726	1208.23	0.17072	1208.23	0.168	1208.23	0.16696
1208.72	0.10675	1208.72	0.20402	1208.72	0.18764	1208.72	0.17992	1208.72	0.17503	1208.72	0.16876	1208.72	0.16695	1208.72	0.16436	1208.72	0.16334
1209.2	0.10841	1209.2	0.19912	1209.2	0.18322	1209.2	0.17583	1209.2	0.17105	1209.2	0.16506	1209.2	0.16334	1209.2	0.16087	1209.2	0.15988
1209.68	0.11	1209.68	0.19434	1209.68	0.17895	1209.68	0.17189	1209.68	0.16724	1209.68	0.1615	1209.68	0.15989	1209.68	0.15755	1209.68	0.15658
1210.16	0.1115	1210.16	0.18968	1210.16	0.17483	1210.16	0.1681	1210.16	0.16361	1210.16	0.15809	1210.16	0.15662	1210.16	0.15439	1210.16	0.15344
1210.65	0.11285	1210.65	0.18517	1210.65	0.17088	1210.65	0.16447	1210.65	0.16015	1210.65	0.15484	1210.65	0.15351	1210.65	0.15139	1210.65	0.15047
1211.13	0.11402	1211.13	0.18081	1211.13	0.16708	1211.13	0.16098	1211.13	0.15686	1211.13	0.15174	1211.13	0.15056	1211.13	0.14855	1211.13	0.14765
1211.61	0.11498	1211.61	0.17659	1211.61	0.16342	1211.61	0.15764	1211.61	0.15374	1211.61	0.14881	1211.61	0.14775	1211.61	0.14585	1211.61	0.14497
1212.09	0.11573	1212.09	0.1725	1212.09	0.15991	1212.09	0.15444	1212.09	0.15075	1212.09	0.14602	1212.09	0.14508	1212.09	0.1433	1212.09	0.14243
1212.58	0.11626	1212.58	0.16854	1212.58	0.15653	1212.58	0.15139	1212.58	0.14792	1212.58	0.14339	1212.58	0.14255	1212.58	0.14088	1212.58	0.14003
1213.06	0.11659	1213.06	0.16474	1213.06	0.15332	1213.06	0.14849	1213.06	0.14523	1213.06	0.14092	1213.06	0.14016	1213.06	0.13862	1213.06	0.13779
1213.54	0.11675	1213.54	0.16114	1213.54	0.1503	1213.54	0.14579	1213.54	0.14273	1213.54	0.13864	1213.54	0.13795	1213.54	0.13653	1213.54	0.13571
1214.02	0.11679	1214.02	0.15778	1214.02	0.14751	1214.02	0.1433	1214.02	0.14042	1214.02	0.13656	1214.02	0.13594	1214.02	0.13463	1214.02	0.13383
1214.5	0.11674	1214.5	0.15468	1214.5	0.14497	1214.5	0.14105	1214.5	0.13834	1214.5	0.1347	1214.5	0.13414	1214.5	0.13295	1214.5	0.13215
1214.98	0.11664	1214.98	0.15188	1214.98	0.1427	1214.98	0.13905	1214.98	0.13648	1214.98	0.13306	1214.98	0.13258	1214.98	0.13148	1214.98	0.1307
1215.47	0.11651	1215.47	0.14937	1215.47	0.14071	1215.47	0.13732	1215.47	0.13487	1215.47	0.13166	1215.47	0.13126	1215.47	0.13025	1215.47	0.12948
1215.95	0.11639	1215.95	0.14718	1215.95	0.13901	1215.95	0.13585	1215.95	0.13352	1215.95	0.1305	1215.95	0.13019	1215.95	0.12926	1215.95	0.12849
1216.43	0.11629	1216.43	0.14529	1216.43	0.13761	1216.43	0.13466	1216.43	0.13242	1216.43	0.12958	1216.43	0.12938	1216.43	0.12851	1216.43	0.12774
1216.91	0.11622	1216.91	0.14373	1216.91	0.13651	1216.91	0.13376	1216.91	0.1316	1216.91	0.12892	1216.91	0.12881	1216.91	0.128	1216.91	0.12724
1217.4	0.11619	1217.4	0.14253	1217.4	0.13572	1217.4	0.13315	1217.4	0.13107	1217.4	0.12852	1217.4	0.12851	1217.4	0.12775	1217.4	0.12699
1217.88	0.11622	1217.88	0.1417	1217.88	0.13525	1217.88	0.13285	1217.88	0.13084	1217.88	0.12841	1217.88	0.12847	1217.88	0.12775	1217.88	0.12699
1218.36	0.11632	1218.36	0.14127	1218.36	0.1351	1218.36	0.13286	1218.36	0.13092	1218.36	0.12857	1218.36	0.12869	1218.36	0.12801	1218.36	0.12725
1218.84	0.11651	1218.84	0.14122	1218.84	0.13525	1218.84	0.13317	1218.84	0.13128	1218.84	0.129	1218.84	0.12917	1218.84	0.12851	1218.84	0.12775
1219.32	0.1168	1219.32	0.14154	1219.32	0.13569	1219.32	0.13378	1219.32	0.13191	1219.32	0.12969	1219.32	0.12989	1219.32	0.12926	1219.32	0.12849
1219.81	0.1172	1219.81	0.1422	1219.81	0.13639	1219.81	0.13464	1219.81	0.13277	1219.81	0.1306	1219.81	0.13081	1219.81	0.13021	1219.81	0.12944
1220.29	0.11772	1220.29	0.14315	1220.29	0.13732	1220.29	0.13573	1220.29	0.13384	1220.29	0.1317	1220.29	0.13193	1220.29	0.13136	1220.29	0.13058
1220.77	0.11836	1220.77	0.14434	1220.77	0.13846	1220.77	0.13701	1220.77	0.13508	1220.77	0.13297	1220.77	0.1332	1220.77	0.13268	1220.77	0.13189
1221.25	0.11913	1221.25	0.14574	1221.25	0.13978	1221.25	0.13846	1221.25	0.13647	1221.25	0.13438	1221.25	0.1346	1221.25	0.13413	1221.25	0.13333
1221.73	0.12004	1221.73	0.14731	1221.73	0.14127	1221.73	0.14003	1221.73	0.13799	1221.73	0.13591	1221.73	0.13612	1221.73	0.1357	1221.73	0.13489
1222.22	0.12109	1222.22	0.14899	1222.22	0.14287	1222.22	0.14171	1222.22	0.1396	1222.22	0.13752	1222.22	0.13771	1222.22	0.13736	1222.22	0.13653
1222.7	0.12227	1222.7	0.15075	1222.7	0.14455	1222.7	0.14343	1222.7	0.14127	1222.7	0.13918	1222.7	0.13936	1222.7	0.13905	1222.7	0.13822
1223.18	0.12359	1223.18	0.15251	1223.18	0.14625	1223.18	0.14516	1223.18	0.14295	1223.18	0.14084	1223.18	0.141	1223.18	0.14076	1223.18	0.13991
1223.66	0.12502	1223.66	0.1542	1223.66	0.14789	1223.66	0.14683	1223.66	0.14461	1223.66	0.14246	1223.66	0.14261	1223.66	0.14242	1223.66	0.14156
1224.15	0.12656	1224.15	0.15577	1224.15	0.14942	1224.15	0.14839	1224.15	0.14617	1224.15	0.14399	1224.15	0.14414	1224.15	0.14399	1224.15	0.14312
1224.63	0.12817	1224.63	0.15714	1224.63	0.1508	1224.63	0.1498	1224.63	0.14761	1224.63	0.1454	1224.63	0.14555	1224.63	0.14544	1224.63	0.14456
1225.11	0.12986	1225.11	0.15829	1225.11	0.152	1225.11	0.15104	1225.11	0.14888	1225.11	0.14665	1225.11	0.14683	1225.11	0.14675	1225.11	0.14586
1225.59	0.13158	1225.59	0.15919	1225.59	0.153	1225.59	0.15209	1225.59	0.14998	1225.59	0.14773	1225.59	0.14796	1225.59	0.1479	1225.59	0.14701
1226.07	0.13333	1226.07	0.15983	1226.07	0.1538	1226.07	0.15294	1226.07	0.15088	1226.07	0.14864	1226.07	0.14894	1226.07	0.1489	1226.07	0.148
1226.56	0.13509	1226.56	0.1602	1226.56	0.15437	1226.56	0.15359	1226.56	0.15158	1226.56	0.14938	1226.56	0.14975	1226.56	0.14974	1226.56	0.14883
1227.04	0.13683	1227.04	0.16029	1227.04	0.15472	1227.04	0.15403	1227.04	0.15207	1227.04	0.14993	1227.04	0.15038	1227.04	0.15041	1227.04	0.1495
1227.52	0.13853	1227.52	0.16009	1227.52	0.15481	1227.52	0.15425	1227.52	0.15235	1227.52	0.15029	1227.52	0.15083	1227.52	0.15091	1227.52	0.14999
1228	0.14017	1228	0.15959	1228	0.15466	1228	0.15427	1228	0.15243	1228	0.15046	1228	0.15109	1228	0.15123	1228	0.15031
1228.48	0.14175	1228.48	0.15883	1228.48	0.15427	1228.48	0.15408	1228.48	0.15232	1228.48	0.15045	1228.48	0.15119	1228.48	0.15139	1228.48	0.15047

## Sheet: Fig. 4f
PBzMA		AUA t = 0		t = 24 h
Wavenumber	Abs.	Wavenumber	Abs.	Wavenumber	Abs.
	curve translate vertically by -0.06603		curve translate vertically by -0.01242		curve translate vertically by -0.01039
669.206	0.50479	669.206	0.27049	669.206	0.0589
669.688	0.50625	669.688	0.2699	669.688	0.05869
670.17	0.50762	670.17	0.26948	670.17	0.0586
670.653	0.50903	670.653	0.26916	670.653	0.05858
671.135	0.51056	671.135	0.26888	671.135	0.0586
671.617	0.51226	671.617	0.26863	671.617	0.05868
672.099	0.51415	672.099	0.26843	672.099	0.05884
672.581	0.51619	672.581	0.26829	672.581	0.05908
673.063	0.51833	673.063	0.2682	673.063	0.05942
673.545	0.52051	673.545	0.26817	673.545	0.05985
674.028	0.52268	674.028	0.26819	674.028	0.06034
674.51	0.5248	674.51	0.26822	674.51	0.06086
674.992	0.52683	674.992	0.26826	674.992	0.06137
675.474	0.52873	675.474	0.26831	675.474	0.06186
675.956	0.53045	675.956	0.26835	675.956	0.06229
676.438	0.53195	676.438	0.26839	676.438	0.06267
676.92	0.53321	676.92	0.26842	676.92	0.06298
677.403	0.53423	677.403	0.26844	677.403	0.06322
677.885	0.53506	677.885	0.26843	677.885	0.06341
678.367	0.53578	678.367	0.2684	678.367	0.06355
678.849	0.53644	678.849	0.26836	678.849	0.06365
679.331	0.5371	679.331	0.26833	679.331	0.06372
679.813	0.53783	679.813	0.26832	679.813	0.06378
680.295	0.53866	680.295	0.26834	680.295	0.06382
680.778	0.53965	680.778	0.26839	680.778	0.06388
681.26	0.54086	681.26	0.26848	681.26	0.06397
681.742	0.54238	681.742	0.26862	681.742	0.06412
682.224	0.54428	682.224	0.26881	682.224	0.06436
682.706	0.54662	682.706	0.2691	682.706	0.06471
683.188	0.54947	683.188	0.26948	683.188	0.06519
683.67	0.55285	683.67	0.26999	683.67	0.06582
684.153	0.55682	684.153	0.27063	684.153	0.0666
684.635	0.56144	684.635	0.27139	684.635	0.06754
685.117	0.56682	685.117	0.27227	685.117	0.06864
685.599	0.57309	685.599	0.27326	685.599	0.06993
686.081	0.58047	686.081	0.2744	686.081	0.07144
686.563	0.58917	686.563	0.27571	686.563	0.07322
687.045	0.59944	687.045	0.27724	687.045	0.07532
687.527	0.61153	687.527	0.27904	687.527	0.0778
688.01	0.62565	688.01	0.28116	688.01	0.0807
688.492	0.64203	688.492	0.28364	688.492	0.08408
688.974	0.66087	688.974	0.28655	688.974	0.08802
689.456	0.68231	689.456	0.28993	689.456	0.09261
689.938	0.70637	689.938	0.2939	689.938	0.09794
690.42	0.73287	690.42	0.29855	690.42	0.10413
690.902	0.76128	690.902	0.304	690.902	0.11126
691.385	0.79069	691.385	0.31032	691.385	0.11938
691.867	0.81983	691.867	0.31755	691.867	0.12848
692.349	0.84725	692.349	0.32568	692.349	0.1385
692.831	0.87149	692.831	0.33464	692.831	0.14929
693.313	0.89128	693.313	0.34431	693.313	0.16067
693.795	0.90566	693.795	0.3545	693.795	0.17236
694.277	0.91399	694.277	0.36498	694.277	0.18399
694.76	0.91598	694.76	0.37542	694.76	0.19515
695.242	0.91178	695.242	0.38547	695.242	0.20537
695.724	0.902	695.724	0.39475	695.724	0.21423
696.206	0.8877	696.206	0.40297	696.206	0.22139
696.688	0.8701	696.688	0.40987	696.688	0.22668
697.17	0.85041	697.17	0.41533	697.17	0.23007
697.652	0.82955	697.652	0.41928	697.652	0.23157
698.134	0.80813	698.134	0.42167	698.134	0.23125
698.617	0.78646	698.617	0.42246	698.617	0.22916
699.099	0.76476	699.099	0.42164	699.099	0.22538
699.581	0.74321	699.581	0.41927	699.581	0.22003
700.063	0.72204	700.063	0.41546	700.063	0.21334
700.545	0.70149	700.545	0.41039	700.545	0.20555
701.027	0.68176	701.027	0.40428	701.027	0.19696
701.509	0.66297	701.509	0.39733	701.509	0.18779
701.991	0.64514	701.991	0.3897	701.991	0.17822
702.474	0.62828	702.474	0.38154	702.474	0.16839
702.956	0.61233	702.956	0.37296	702.956	0.1584
703.438	0.59729	703.438	0.36413	703.438	0.14837
703.92	0.5832	703.92	0.35519	703.92	0.13846
704.402	0.57008	704.402	0.34632	704.402	0.1288
704.884	0.55798	704.884	0.33766	704.884	0.11954
705.366	0.54695	705.366	0.32933	705.366	0.11076
705.849	0.53697	705.849	0.32142	705.849	0.10255
706.331	0.52805	706.331	0.31399	706.331	0.09492
706.813	0.52016	706.813	0.30708	706.813	0.08791
707.295	0.51327	707.295	0.30072	707.295	0.08155
707.777	0.50732	707.777	0.29493	707.777	0.07583
708.259	0.50226	708.259	0.28973	708.259	0.07076
708.741	0.49802	708.741	0.28512	708.741	0.06633
709.224	0.49453	709.224	0.28107	709.224	0.0625
709.706	0.49174	709.706	0.27757	709.706	0.05924
710.188	0.48959	710.188	0.27459	710.188	0.0565
710.67	0.48803	710.67	0.27211	710.67	0.05422
711.152	0.48699	711.152	0.27009	711.152	0.05235
711.634	0.48641	711.634	0.26848	711.634	0.05084
712.116	0.48623	712.116	0.26724	712.116	0.04965
712.598	0.48637	712.598	0.2663	712.598	0.04873
713.081	0.48679	713.081	0.26563	713.081	0.04807
713.563	0.48746	713.563	0.26518	713.563	0.04763
714.045	0.48838	714.045	0.26492	714.045	0.0474
714.527	0.48952	714.527	0.26483	714.527	0.04736
715.009	0.49087	715.009	0.26488	715.009	0.0475
715.491	0.49242	715.491	0.26506	715.491	0.04777
715.973	0.49414	715.973	0.26535	715.973	0.04816
716.456	0.49603	716.456	0.26573	716.456	0.04865
716.938	0.49811	716.938	0.26619	716.938	0.0492
717.42	0.50039	717.42	0.26674	717.42	0.04984
717.902	0.50291	717.902	0.26738	717.902	0.05055
718.384	0.5057	718.384	0.26812	718.384	0.05134
718.866	0.50878	718.866	0.26896	718.866	0.05222
719.348	0.51216	719.348	0.2699	719.348	0.05319
719.831	0.51585	719.831	0.27094	719.831	0.05425
720.313	0.51986	720.313	0.27209	720.313	0.05539
720.795	0.52421	720.795	0.27335	720.795	0.05664
721.277	0.52894	721.277	0.27473	721.277	0.058
721.759	0.53409	721.759	0.27624	721.759	0.0595
722.241	0.5397	722.241	0.27789	722.241	0.06114
722.723	0.5458	722.723	0.27968	722.723	0.06294
723.206	0.55244	723.206	0.28162	723.206	0.06491
723.688	0.55967	723.688	0.28373	723.688	0.06706
724.17	0.56751	724.17	0.28603	724.17	0.0694
724.652	0.57597	724.652	0.28853	724.652	0.07194
725.134	0.58501	725.134	0.29128	725.134	0.07472
725.616	0.59454	725.616	0.29429	725.616	0.07774
726.098	0.60444	726.098	0.29757	726.098	0.081
726.581	0.61454	726.581	0.30111	726.581	0.0845
727.063	0.62467	727.063	0.30491	727.063	0.08824
727.545	0.63466	727.545	0.30895	727.545	0.09221
728.027	0.64439	728.027	0.31325	728.027	0.0964
728.509	0.65373	728.509	0.3178	728.509	0.10082
728.991	0.66251	728.991	0.3226	728.991	0.10543
729.473	0.67054	729.473	0.32765	729.473	0.11023
729.955	0.67762	729.955	0.3329	729.955	0.11514
730.438	0.6836	730.438	0.33832	730.438	0.12011
730.92	0.68839	730.92	0.34387	730.92	0.12509
731.402	0.69198	731.402	0.34953	731.402	0.13002
731.884	0.69447	731.884	0.35527	731.884	0.13489
732.366	0.69597	732.366	0.36112	732.366	0.13968
732.848	0.6966	732.848	0.36706	732.848	0.14436
733.33	0.69646	733.33	0.37308	733.33	0.14895
733.813	0.69562	733.813	0.37917	733.813	0.1534
734.295	0.6942	734.295	0.3853	734.295	0.15772
734.777	0.69231	734.777	0.39144	734.777	0.1619
735.259	0.69011	735.259	0.39759	735.259	0.16597
735.741	0.68778	735.741	0.40373	735.741	0.16992
736.223	0.68543	736.223	0.40981	736.223	0.17377
736.705	0.6832	736.705	0.41576	736.705	0.17746
737.188	0.68113	737.188	0.42141	737.188	0.18093
737.67	0.6793	737.67	0.42658	737.67	0.18409
738.152	0.67776	738.152	0.43104	738.152	0.18685
738.634	0.67661	738.634	0.43461	738.634	0.18915
739.116	0.67595	739.116	0.43717	739.116	0.19099
739.598	0.6759	739.598	0.43866	739.598	0.1924
740.08	0.67654	740.08	0.43912	740.08	0.19344
740.562	0.67793	740.562	0.43865	740.562	0.19419
741.045	0.68003	741.045	0.43742	741.045	0.19473
741.527	0.6828	741.527	0.43566	741.527	0.19519
742.009	0.68614	742.009	0.43364	742.009	0.19568
742.491	0.68997	742.491	0.43163	742.491	0.19634
742.973	0.69418	742.973	0.42988	742.973	0.19728
743.455	0.69864	743.455	0.42857	743.455	0.19857
743.937	0.7032	743.937	0.42776	743.937	0.20019
744.42	0.70763	744.42	0.42739	744.42	0.20205
744.902	0.71169	744.902	0.42734	744.902	0.20398
745.384	0.71515	745.384	0.42741	745.384	0.20578
745.866	0.7178	745.866	0.42741	745.866	0.20724
746.348	0.71957	746.348	0.42722	746.348	0.20824
746.83	0.72044	746.83	0.42676	746.83	0.2087
747.312	0.72048	747.312	0.42599	747.312	0.2086
747.795	0.71974	747.795	0.42491	747.795	0.20795
748.277	0.71827	748.277	0.42353	748.277	0.20678
748.759	0.71605	748.759	0.42184	748.759	0.20512
749.241	0.71307	749.241	0.41984	749.241	0.20299
749.723	0.70933	749.723	0.41757	749.723	0.20047
750.205	0.70489	750.205	0.41508	750.205	0.19764
750.687	0.69984	750.687	0.41243	750.687	0.19459
751.169	0.69427	751.169	0.40969	751.169	0.19142
751.652	0.68824	751.652	0.40691	751.652	0.18818
752.134	0.68175	752.134	0.4041	752.134	0.18486
752.616	0.67476	752.616	0.40122	752.616	0.18143
753.098	0.66724	753.098	0.39824	753.098	0.17786
753.58	0.65915	753.58	0.39513	753.58	0.1741
754.062	0.65055	754.062	0.39189	754.062	0.17015
754.544	0.64149	754.544	0.38852	754.544	0.16601
755.027	0.63209	755.027	0.38504	755.027	0.1617
755.509	0.62244	755.509	0.38147	755.509	0.15722
755.991	0.61262	755.991	0.37782	755.991	0.15255
756.473	0.6027	756.473	0.37407	756.473	0.1477
756.955	0.59277	756.955	0.37026	756.955	0.14267
757.437	0.58289	757.437	0.3664	757.437	0.1375
757.919	0.57315	757.919	0.36258	757.919	0.13227
758.402	0.56362	758.402	0.35884	758.402	0.12705
758.884	0.55438	758.884	0.35525	758.884	0.1219
759.366	0.54546	759.366	0.3518	759.366	0.11687
759.848	0.53692	759.848	0.34845	759.848	0.11194
760.33	0.52878	760.33	0.34507	760.33	0.10708
760.812	0.52108	760.812	0.34153	760.812	0.10222
761.294	0.51386	761.294	0.33766	761.294	0.0973
761.777	0.50714	761.777	0.33334	761.777	0.0923
762.259	0.50095	762.259	0.32853	762.259	0.08719
762.741	0.49527	762.741	0.32324	762.741	0.08199
763.223	0.4901	763.223	0.31758	763.223	0.07674
763.705	0.48541	763.705	0.3117	763.705	0.07153
764.187	0.48117	764.187	0.30579	764.187	0.06643
764.669	0.47737	764.669	0.30004	764.669	0.06156
765.152	0.47398	765.152	0.29463	765.152	0.05699
765.634	0.47095	765.634	0.28966	765.634	0.05279
766.116	0.46825	766.116	0.28521	766.116	0.049
766.598	0.46582	766.598	0.28127	766.598	0.04562
767.08	0.46365	767.08	0.27781	767.08	0.04263
767.562	0.46169	767.562	0.27479	767.562	0.03999
768.044	0.45996	768.044	0.27215	768.044	0.03765
768.526	0.45843	768.526	0.26984	768.526	0.0356
769.009	0.4571	769.009	0.26783	769.009	0.0338
769.491	0.45596	769.491	0.26607	769.491	0.03222
769.973	0.45497	769.973	0.26453	769.973	0.03085
770.455	0.45412	770.455	0.26319	770.455	0.02964
770.937	0.45338	770.937	0.26202	770.937	0.02858
771.419	0.45274	771.419	0.261	771.419	0.02766
771.901	0.45221	771.901	0.26014	771.901	0.02685
772.384	0.45177	772.384	0.25942	772.384	0.02617
772.866	0.45143	772.866	0.25884	772.866	0.02561
773.348	0.45117	773.348	0.2584	773.348	0.02515
773.83	0.45096	773.83	0.25809	773.83	0.02478
774.312	0.45078	774.312	0.25789	774.312	0.02449
774.794	0.45062	774.794	0.25782	774.794	0.02426
775.276	0.4505	775.276	0.25787	775.276	0.02408
775.759	0.45042	775.759	0.25805	775.759	0.02397
776.241	0.4504	776.241	0.25835	776.241	0.02392
776.723	0.45042	776.723	0.2588	776.723	0.02395
777.205	0.45048	777.205	0.25936	777.205	0.02406
777.687	0.45055	777.687	0.26005	777.687	0.02427
778.169	0.45061	778.169	0.26087	778.169	0.02458
778.651	0.45066	778.651	0.26183	778.651	0.02501
779.133	0.45071	779.133	0.26296	779.133	0.02557
779.616	0.45081	779.616	0.26431	779.616	0.02628
780.098	0.45099	780.098	0.26591	780.098	0.02713
780.58	0.45125	780.58	0.26778	780.58	0.02813
781.062	0.45161	781.062	0.26993	781.062	0.02926
781.544	0.45203	781.544	0.27234	781.544	0.03051
782.026	0.45249	782.026	0.27501	782.026	0.03186
782.508	0.45299	782.508	0.2779	782.508	0.03332
782.99	0.45351	782.99	0.281	782.99	0.03488
783.473	0.45409	783.473	0.28427	783.473	0.03657
783.955	0.45473	783.955	0.28766	783.955	0.03837
784.437	0.45544	784.437	0.29111	784.437	0.04026
784.919	0.45622	784.919	0.29454	784.919	0.0422
785.401	0.45706	785.401	0.29787	785.401	0.04415
785.883	0.45791	785.883	0.30102	785.883	0.04602
786.365	0.45877	786.365	0.30391	786.365	0.04778
786.848	0.45962	786.848	0.30644	786.848	0.04935
787.33	0.46046	787.33	0.30854	787.33	0.05071
787.812	0.4613	787.812	0.31013	787.812	0.05181
788.294	0.46213	788.294	0.31114	788.294	0.05263
788.776	0.46292	788.776	0.31153	788.776	0.05316
789.258	0.46366	789.258	0.31132	789.258	0.05338
789.74	0.46432	789.74	0.31054	789.74	0.05332
790.223	0.4649	790.223	0.30927	790.223	0.05297
790.705	0.46539	790.705	0.3076	790.705	0.05237
791.187	0.46582	791.187	0.30562	791.187	0.05156
791.669	0.4662	791.669	0.30344	791.669	0.05056
792.151	0.46656	792.151	0.30113	792.151	0.04943
792.633	0.4669	792.633	0.29876	792.633	0.04822
793.115	0.46721	793.115	0.29639	793.115	0.04695
793.597	0.4675	793.597	0.29405	793.597	0.04566
794.08	0.46777	794.08	0.29178	794.08	0.04439
794.562	0.46805	794.562	0.28959	794.562	0.04315
795.044	0.46835	795.044	0.28751	795.044	0.04198
795.526	0.46871	795.526	0.28553	795.526	0.04088
796.008	0.46913	796.008	0.28366	796.008	0.03985
796.49	0.4696	796.49	0.28191	796.49	0.0389
796.972	0.47009	796.972	0.28026	796.972	0.03802
797.455	0.47059	797.455	0.27871	797.455	0.03718
797.937	0.47106	797.937	0.27726	797.937	0.03638
798.419	0.47148	798.419	0.27591	798.419	0.03562
798.901	0.47187	798.901	0.27467	798.901	0.03489
799.383	0.47221	799.383	0.27355	799.383	0.0342
799.865	0.47252	799.865	0.27254	799.865	0.03356
800.347	0.4728	800.347	0.27165	800.347	0.03298
800.83	0.47303	800.83	0.27085	800.83	0.03244
801.312	0.47321	801.312	0.27012	801.312	0.03194
801.794	0.47336	801.794	0.26946	801.794	0.03148
802.276	0.47348	802.276	0.26884	802.276	0.03106
802.758	0.4736	802.758	0.26827	802.758	0.03067
803.24	0.47372	803.24	0.26773	803.24	0.03031
803.722	0.47387	803.722	0.26724	803.722	0.03
804.205	0.47404	804.205	0.26677	804.205	0.02971
804.687	0.47419	804.687	0.26632	804.687	0.02945
805.169	0.47432	805.169	0.26588	805.169	0.0292
805.651	0.47442	805.651	0.26545	805.651	0.02896
806.133	0.47447	806.133	0.26503	806.133	0.02873
806.615	0.47451	806.615	0.26465	806.615	0.0285
807.097	0.47455	807.097	0.26431	807.097	0.0283
807.58	0.4746	807.58	0.26402	807.58	0.02812
808.062	0.47468	808.062	0.26378	808.062	0.02798
808.544	0.47476	808.544	0.26359	808.544	0.02785
809.026	0.47485	809.026	0.26344	809.026	0.02775
809.508	0.47493	809.508	0.26333	809.508	0.02766
809.99	0.47498	809.99	0.26327	809.99	0.02758
810.472	0.475	810.472	0.26325	810.472	0.02752
810.955	0.475	810.955	0.2633	810.955	0.02747
811.437	0.47498	811.437	0.2634	811.437	0.02743
811.919	0.47495	811.919	0.26354	811.919	0.02741
812.401	0.47492	812.401	0.26372	812.401	0.02741
812.883	0.47489	812.883	0.26392	812.883	0.02743
813.365	0.47489	813.365	0.26415	813.365	0.02748
813.847	0.47494	813.847	0.26439	813.847	0.02756
814.33	0.47507	814.33	0.26467	814.33	0.0277
814.812	0.47529	814.812	0.265	814.812	0.02789
815.294	0.4756	815.294	0.26536	815.294	0.02815
815.776	0.47599	815.776	0.26577	815.776	0.02846
816.258	0.47645	816.258	0.26621	816.258	0.02883
816.74	0.47695	816.74	0.26669	816.74	0.02924
817.222	0.4775	817.222	0.26721	817.222	0.0297
817.704	0.4781	817.704	0.26778	817.704	0.03021
818.187	0.47876	818.187	0.26843	818.187	0.03077
818.669	0.4795	818.669	0.26916	818.669	0.03138
819.151	0.48032	819.151	0.26997	819.151	0.03205
819.633	0.48121	819.633	0.27086	819.633	0.03275
820.115	0.48216	820.115	0.2718	820.115	0.03347
820.597	0.48313	820.597	0.27279	820.597	0.03421
821.079	0.48409	821.079	0.2738	821.079	0.03496
821.562	0.48505	821.562	0.27482	821.562	0.03573
822.044	0.48597	822.044	0.27587	822.044	0.03651
822.526	0.48684	822.526	0.27693	822.526	0.0373
823.008	0.48765	823.008	0.27801	823.008	0.0381
823.49	0.48837	823.49	0.27909	823.49	0.03889
823.972	0.48897	823.972	0.28015	823.972	0.03965
824.454	0.48942	824.454	0.28118	824.454	0.04038
824.937	0.48972	824.937	0.28216	824.937	0.04106
825.419	0.48984	825.419	0.28307	825.419	0.04169
825.901	0.48979	825.901	0.28391	825.901	0.04227

[truncated: 2 more sheets: Fig. 5e, Fig. 5f, g]
